# Supplementary material for: Comparative chloroplast genome analysis of seven extant Citrullus species insight into genetic variation, phylogenetic relationships, and selective pressure
Source: Sci Rep. 2023 Apr 25;13:6779. doi: 10.1038/s41598-023-34046-6 (PMC10130142; doi:10.1038/s41598-023-34046-6)
Supplement: Supplementary file 1 — Supplementary Information 1. [file 41598_2023_34046_MOESM1_ESM.xlsx]

## Sheet: Table S7
Table S7. The effect of SNP in the chloroplast genomes of seven Citrullus species.
SNP info							SNP effect			C. lanatus			C.muscosospermus			C.amarus			C.ecirrhosus			C.rehmii			C.colocynthis			C.naudinianus
#CHROM	POS	ID	REF	ALT	QUAL	FILTER	SNP_Annotation	Annotation_Impact	Gene_Name	DP	FREQ	PVAL	DP	FREQ	PVAL	DP	FREQ	PVAL	DP	FREQ	PVAL	DP	FREQ	PVAL	DP	FREQ	PVAL	DP	FREQ	PVAL
NC_032008.1	177	SNP1	C	A	.	PASS	upstream_gene_variant	MODIFIER	trnH-GTG	249	0	1	215	0	1	160	0	1	133	0	1	228	0	1	173	0	1	98	0.949	1.5314e-50
NC_032008.1	191	SNP2	C	A	.	PASS	upstream_gene_variant	MODIFIER	trnH-GTG	250	0.012	0.12425	231	0.0043	0.5	161	0.0062	0.5	140	1	1.0805e-83	227	0.9912	1.4995e-131	170	1	1.0326e-101	103	0.9903	1.8213e-59
NC_032008.1	198	SNP3	C	A	.	PASS	upstream_gene_variant	MODIFIER	trnH-GTG	271	0	1	239	0.0042	0.5	167	0	1	140	0	1	240	0	1	171	0	1	97	0.9897	6.8222e-56
NC_032008.1	210	SNP4	A	T	.	PASS	upstream_gene_variant	MODIFIER	trnH-GTG	295	0	1	267	0	1	180	0	1	148	0	1	249	0	1	198	0.0051	0.5	123	0.9187	5.8718e-59
NC_032008.1	221	SNP5	A	C	.	PASS	upstream_gene_variant	MODIFIER	trnH-GTG	295	0	1	267	0	1	190	0	1	157	0.9427	1.4087e-79	258	0	1	208	0	1	137	0.9927	9.4404e-80
NC_032008.1	246	SNP6	C	T	.	PASS	upstream_gene_variant	MODIFIER	trnH-GTG	360	0.0194	0.0075859	304	0.0395	0.00021849	205	0.0244	0.030489	170	0.0294	0.030332	302	0.0265	0.0037265	219	0.0685	2.3815e-05	152	0.9934	1.0267e-88
NC_032008.1	328	SNP7	G	A	.	PASS	synonymous_variant	LOW	psbA	450	0	1	353	0	1	250	0.968	3.7377e-135	209	0	1	339	0	1	266	0.0038	0.5	199	0	1
NC_032008.1	592	SNP8	T	A	.	PASS	synonymous_variant	LOW	psbA	507	0.002	0.5	323	0	1	291	0	1	198	0	1	327	0	1	262	0.0382	0.00089477	200	0.99	7.7511e-117
NC_032008.1	781	SNP9	T	C	.	PASS	synonymous_variant	LOW	psbA	481	0	1	307	0	1	274	0	1	175	0	1	341	0.0029	0.5	275	0	1	165	0.9939	1.7292e-96
NC_032008.1	1596	SNP10	C	T	.	PASS	upstream_gene_variant	MODIFIER	trnH-GTG	122	0	1	264	0.0038	0.5	179	0	1	133	0	1	215	0	1	213	0.9953	3.1964e-125	11	0	1
NC_032008.1	1636	SNP11	A	T	.	PASS	upstream_gene_variant	MODIFIER	trnH-GTG	108	0	1	235	0	1	171	0	1	124	0	1	196	0	1	204	0.9412	2.4854e-104	157	0	1
NC_032008.1	1735	SNP12	C	A	.	PASS	upstream_gene_variant	MODIFIER	trnH-GTG	131	0	1	284	0	1	172	0.0058	0.5	116	0	1	181	0.989	4.2301e-104
NC_032008.1	1865	SNP13	T	C	.	PASS	upstream_gene_variant	MODIFIER	trnH-GTG	173	0	1	258	0	1	170	0	1	134	1	4.3301e-80	192	0	1	220	0.0091	0.24943	150	0	1
NC_032008.1	1898	SNP14	A	C	.	PASS	upstream_gene_variant	MODIFIER	trnH-GTG	175	0	1	256	0	1	165	0.0061	0.5	135	0	1	205	0	1	201	0	1	143	0.993	2.457e-83
NC_032008.1	1957	SNP15	C	A	.	PASS	upstream_gene_variant	MODIFIER	trnH-GTG	191	0.0052	0.5	276	0.0036	0.5	177	0	1	132	0	1	218	0	1	196	0	1	140	0.9929	1.5235e-81
NC_032008.1	1979	SNP16	C	T	.	PASS	upstream_gene_variant	MODIFIER	trnH-GTG	193	0.0052	0.5	282	0	1	177	0	1	141	0	1	205	0	1	200	0	1	146	1	2.6938e-87
NC_032008.1	2050	SNP17	T	C	.	PASS	missense_variant	MODERATE	matK	174	0.0057	0.5	258	0	1	149	0	1	123	0	1	206	0	1	196	0	1	145	1	1.0738e-86
NC_032008.1	2129	SNP18	C	A	.	PASS	synonymous_variant	LOW	matK	179	0.0056	0.5	270	0	1	156	0.0128	0.2492	129	0.0155	0.24903	229	0	1	190	0	1	148	1	1.6951e-88
NC_032008.1	2459	SNP19	T	C	.	PASS	synonymous_variant	LOW	matK	199	0.005	0.5	246	0	1	132	0	1	134	0.0075	0.5	231	0	1	193	0.057	0.00042175	144	1	4.2805e-86
NC_032008.1	2515	SNP20	C	A	.	PASS	missense_variant	MODERATE	matK	214	0.0047	0.5	259	0	1	132	0	1	143	0	1	241	0	1	192	0	1	163	1	1.6566e-97
NC_032008.1	2535	SNP21	G	T	.	PASS	missense_variant	MODERATE	matK	211	0.0047	0.5	271	0	1	145	0.0069	0.5	142	0	1	252	0	1	203	0.069	4.8403e-05	164	1	4.1542e-98
NC_032008.1	2653	SNP22	A	C	.	PASS	missense_variant	MODERATE	matK	166	0	1	229	0	1	132	0.0076	0.5	115	0.0087	0.5	241	0.0041	0.5	174	0.0575	0.00085431	156	1	2.6554e-93
NC_032008.1	2843	SNP23	G	A	.	PASS	synonymous_variant	LOW	matK	147	0	1	217	0	1	141	0	1	147	0	1	237	0	1	191	0	1	145	0.9931	1.5678e-84
NC_032008.1	2912	SNP24	C	A	.	PASS	missense_variant	MODERATE	matK	132	0	1	214	0.0047	0.5	127	0	1	130	0.0077	0.5	211	0	1	183	0	1	144	0.9931	6.2067e-84
NC_032008.1	3098	SNP25	A	G	.	PASS	synonymous_variant	LOW	matK	98	0	1	237	0	1	97	0	1	122	0	1	206	0	1	206	0.9612	2.2999e-109	133	0.0075	0.5
NC_032008.1	3329	SNP26	T	C	.	PASS	synonymous_variant	LOW	matK	115	0	1	211	0	1	89	0	1	138	0	1	196	0	1	162	0.9815	4.8564e-91	153	0	1
NC_032008.1	3496	SNP27	A	G	.	PASS	upstream_gene_variant	MODIFIER	trnH-GTG	111	0	1	220	0	1	88	0	1	140	0	1	194	0	1	151	0	1	139	0.9856	4.2506e-79
NC_032008.1	3542	SNP28	C	A	.	PASS	upstream_gene_variant	MODIFIER	trnH-GTG	120	0	1	213	0	1	94	0	1	137	0.0073	0.5	190	0.0158	0.12401	154	0.0065	0.5	140	0.9929	1.5235e-81
NC_032008.1	3847	SNP29	A	C	.	PASS	upstream_gene_variant	MODIFIER	trnH-GTG	126	0	1	182	0	1	113	0	1	116	0	1	201	0	1	184	0	1	162	0.9877	8.8298e-93
NC_032008.1	3867	SNP30	C	T	.	PASS	upstream_gene_variant	MODIFIER	trnH-GTG	128	0	1	200	0	1	108	0.0093	0.5	119	0	1	203	0.0099	0.24938	184	0	1	163	0.9877	2.2414e-93
NC_032008.1	3962	SNP31	T	G	.	PASS	upstream_gene_variant	MODIFIER	trnH-GTG	124	0	1	174	0	1	86	0	1	118	0	1	209	0	1	182	0	1	132	0.9924	9.1455e-77
NC_032008.1	4014	SNP32	T	A	.	PASS	upstream_gene_variant	MODIFIER	trnH-GTG	120	0	1	175	0	1	98	0	1	108	1	1.7511e-64	195	0	1	168	0.006	0.5	136	0	1
NC_032008.1	4075	SNP33	A	C	.	PASS	upstream_gene_variant	MODIFIER	trnH-GTG	138	0	1	180	0	1	95	0	1	123	0	1	201	0.9801	1.7394e-112	154	0	1	136	0	1
NC_032008.1	4152	SNP34	C	A	.	PASS	upstream_gene_variant	MODIFIER	trnH-GTG	135	0	1	193	0	1	104	0	1	124	0	1	192	0	1	169	0	1	125	0.984	8.7722e-71
NC_032008.1	4171	SNP35	G	A	.	PASS	upstream_gene_variant	MODIFIER	trnH-GTG	140	0	1	185	0	1	99	0	1	122	0	1	182	0	1	177	0	1	128	0.9844	1.4535e-72
NC_032008.1	4379	SNP36	A	C	.	PASS	upstream_gene_variant	MODIFIER	trnH-GTG	93	0	1	148	0	1	80	0	1	100	0.99	1.1154e-57	155	0.9871	1.2965e-88	131	1	2.7401e-78
NC_032008.1	4400	SNP37	C	A	.	PASS	upstream_gene_variant	MODIFIER	trnH-GTG	86	0	1	131	0	1	81	0	1	89	0.0112	0.5	145	0.0069	0.5	133	0	1	122	1	6.9324e-73
NC_032008.1	4411	SNP38	C	A	.	PASS	upstream_gene_variant	MODIFIER	trnH-GTG	78	0	1	131	0	1	73	0	1	88	0.0114	0.5	145	0	1	128	0	1	112	1	6.9655e-67
NC_032008.1	4428	SNP39	T	C	.	PASS	upstream_gene_variant	MODIFIER	trnH-GTG	77	0	1	139	0	1	75	0	1	85	0.0118	0.5	138	0	1	133	0	1	120	1	1.1001e-71
NC_032008.1	4519	SNP40	T	G	.	PASS	upstream_gene_variant	MODIFIER	trnH-GTG	55	0.0182	0.5	129	0	1	54	0	1	59	0.0169	0.5	124	0	1	127	0	1	113	1	1.7491e-67
NC_032008.1	4584	SNP41	A	C	.	PASS	upstream_gene_variant	MODIFIER	trnH-GTG	32	0	1	98	0	1	52	0	1	56	0.0179	0.5	119	0	1	118	0	1	107	1	6.972e-64
NC_032008.1	4607	SNP42	T	G	.	PASS	upstream_gene_variant	MODIFIER	trnH-GTG	25	0	1	78	0	1	45	0	1	52	0.9808	3.3479e-29	101	0	1	118	0	1	95	0	1
NC_032008.1	4618	SNP43	T	G	.	PASS	upstream_gene_variant	MODIFIER	trnH-GTG	19	0	1	70	0	1	43	0	1	52	0.9423	1.6572e-26	56	0	1	112	0	1	95	0	1
NC_032008.1	4648	SNP44	A	C	.	PASS	upstream_gene_variant	MODIFIER	trnH-GTG	18	0	1	71	0	1	40	0	1	44	0.9545	3.9431e-23				102	0	1	16	0	1
NC_032008.1	4694	SNP45	T	G	.	PASS	upstream_gene_variant	MODIFIER	trnH-GTG	19	0	1	81	0	1	39	0	1	42	0	1	90	0	1	101	0	1	98	1	1.7493e-58
NC_032008.1	4753	SNP46	C	A	.	PASS	upstream_gene_variant	MODIFIER	trnH-GTG	29	0	1	110	0	1	42	0	1	51	0.0196	0.5	98	0.0204	0.24872	121	0	1	108	1	1.7511e-64
NC_032008.1	4782	SNP47	G	C	.	PASS	upstream_gene_variant	MODIFIER	trnH-GTG	35	0	1	117	0	1	53	0	1	52	0	1	92	0.0109	0.5	128	0	1	119	1	4.3819e-71
NC_032008.1	4902	SNP48	C	A	.	PASS	upstream_gene_variant	MODIFIER	trnH-GTG	55	0	1	139	0	1	77	0	1	71	0	1	101	0.0099	0.5	143	0	1	124	0.9919	5.46e-72
NC_032008.1	4906	SNP49	T	C	.	PASS	upstream_gene_variant	MODIFIER	trnH-GTG	54	0	1	138	0	1	72	0	1	69	0	1	109	0	1	144	0.9792	2.2201e-80	137	0.0073	0.5
NC_032008.1	4918	SNP50	C	G	.	PASS	upstream_gene_variant	MODIFIER	trnH-GTG	57	0	1	146	0	1	82	0	1	72	0	1	99	0.0101	0.5	154	0	1	129	0.9922	5.6558e-75
NC_032008.1	4957	SNP51	G	A	.	PASS	upstream_gene_variant	MODIFIER	trnH-GTG	79	0.0127	0.5	177	0	1	81	0	1	90	0	1	111	0.009	0.5	149	0.0067	0.5	137	0.9927	9.4404e-80
NC_032008.1	4986	SNP52	T	G	.	PASS	upstream_gene_variant	MODIFIER	trnH-GTG	94	0.0106	0.5	191	0	1	92	0	1	87	0	1	118	0.0085	0.5	156	0.0128	0.2492	135	0.9926	1.4777e-78
NC_032008.1	4996	SNP53	G	T	.	PASS	upstream_gene_variant	MODIFIER	trnH-GTG	100	0.02	0.24874	191	0.0052	0.5	91	0	1	86	0.0116	0.5	122	0.0164	0.24897	154	1	4.2213e-92	136	1	2.7264e-81
NC_032008.1	5054	SNP54	G	A	.	PASS	upstream_gene_variant	MODIFIER	trnH-GTG	116	0.0086	0.5	204	0	1	87	0	1	93	1	1.7451e-55	121	1	2.7616e-72	165	0.9939	1.7292e-96	142	1	6.8012e-85
NC_032008.1	5063	SNP55	A	T	.	PASS	upstream_gene_variant	MODIFIER	trnH-GTG	121	0	1	198	0	1	82	1	6.8742e-49	106	0	1	126	0	1	173	0	1	150	0	1
NC_032008.1	5102	SNP56	G	A	.	PASS	upstream_gene_variant	MODIFIER	trnH-GTG	126	0	1	204	0	1	88	0	1	97	0.0103	0.5	148	0.0068	0.5	175	0	1	149	0.9866	4.8154e-85
NC_032008.1	5128	SNP57	T	C	.	PASS	upstream_gene_variant	MODIFIER	trnH-GTG	125	0	1	208	0.0048	0.5	95	0	1	100	0.01	0.5	159	0.0126	0.24921	176	0.0114	0.24929	154	0.9935	6.5431e-90
NC_032008.1	5217	SNP58	T	C	.	PASS	upstream_gene_variant	MODIFIER	psbA	129	0.0078	0.5	203	0	1	94	0	1	112	0.0089	0.5	172	0	1	168	0	1	147	1	6.7575e-88
NC_032008.1	5508	SNP59	G	A	.	PASS	upstream_gene_variant	MODIFIER	psbA	119	0	1	187	0	1	69	0	1	125	0	1	172	0	1	176	0	1	145	0.9931	1.5678e-84
NC_032008.1	5570	SNP60	A	T	.	PASS	upstream_gene_variant	MODIFIER	psbA	104	0	1	202	0	1	72	0	1	110	0	1	184	0.0054	0.5	187	0	1	179	1	4.0417e-107
NC_032008.1	5695	SNP61	G	C	.	PASS	upstream_gene_variant	MODIFIER	psbA	130	0	1	210	0.0048	0.5	98	0	1	140	0	1	203	0	1	198	0	1	173	1	1.6275e-103
NC_032008.1	5746	SNP62	G	T	.	PASS	upstream_gene_variant	MODIFIER	psbA	141	0	1	213	0	1	102	0	1	144	0	1	216	0	1	197	0	1	166	1	2.6121e-99
NC_032008.1	5771	SNP63	A	C	.	PASS	upstream_gene_variant	MODIFIER	psbA	134	0	1	203	0	1	92	0	1	147	0	1	223	0	1	179	0	1	178	0.9494	1.0217e-91
NC_032008.1	5775	SNP64	C	T	.	PASS	upstream_gene_variant	MODIFIER	psbA	139	0	1	213	0.0047	0.5	100	0	1	146	0	1	224	0	1	180	1	1.0132e-107	182	0	1
NC_032008.1	5789	SNP65	G	A	.	PASS	upstream_gene_variant	MODIFIER	psbA	134	0	1	214	0.0047	0.5	101	0	1	146	0	1	221	0	1	193	0	1	177	0.9435	7.254e-90
NC_032008.1	6000	SNP66	G	C	.	PASS	upstream_gene_variant	MODIFIER	psbA	185	0	1	234	0	1	114	0	1	162	0	1	232	0.9914	1.5459e-134	198	0	1	181	0	1
NC_032008.1	6073	SNP67	A	C	.	PASS	upstream_gene_variant	MODIFIER	psbA	202	0	1	225	0	1	127	0.9843	5.7024e-72	147	0	1	231	0	1	195	0	1	194	0.067	9.917e-05
NC_032008.1	6192	SNP68	G	T	.	PASS	upstream_gene_variant	MODIFIER	psbA	226	0	1	238	0	1	130	0.0154	0.24903	153	0.0065	0.5	245	1	8.6832e-147	192	0.0052	0.5	165	1	1.0417e-98
NC_032008.1	6273	SNP69	A	G	.	PASS	upstream_gene_variant	MODIFIER	psbA	225	0	1	228	0	1	128	0	1	145	0	1	243	0	1	196	0	1	191	0.8953	1.2352e-86
NC_032008.1	6360	SNP70	G	A	.	PASS	upstream_gene_variant	MODIFIER	psbA	177	0	1	235	0	1	136	0	1	127	1	6.9069e-76	214	0	1	193	0	1	180	0	1
NC_032008.1	6547	SNP71	T	C	.	PASS	upstream_gene_variant	MODIFIER	matK	45	0	1	164	0	1	117	0	1	66	0	1	131	0.0076	0.5	164	0	1	131	0.9924	3.6169e-76
NC_032008.1	6593	SNP72	G	T	.	PASS	upstream_gene_variant	MODIFIER	matK	32	0	1	172	0	1	110	0	1	61	0	1	102	0	1	155	0	1	130	0.9692	1.402e-70
NC_032008.1	6594	SNP73	A	C	.	PASS	upstream_gene_variant	MODIFIER	matK	32	0	1	169	0	1	112	0	1	61	0	1	100	0	1	157	0	1	130	0.9692	1.402e-70
NC_032008.1	6677	SNP74	G	A	.	PASS	upstream_gene_variant	MODIFIER	matK	43	0	1	156	0	1	118	0	1	66	0	1	96	0	1	177	0	1	138	1	1.7164e-82
NC_032008.1	6678	SNP75	C	A	.	PASS	upstream_gene_variant	MODIFIER	matK	43	0	1	158	0	1	116	0	1	66	0	1	93	0.9785	7.7919e-52	179	0.0056	0.5	141	0	1
NC_032008.1	6715	SNP76	C	G	.	PASS	upstream_gene_variant	MODIFIER	matK	43	0	1	144	0	1	117	0	1	65	0	1	101	0.0099	0.5	168	0.006	0.5	137	1	6.8409e-82
NC_032008.1	6760	SNP77	G	T	.	PASS	upstream_gene_variant	MODIFIER	matK	46	0	1	154	0	1	123	0.0081	0.5	66	0	1	103	0.0097	0.5	155	0.0065	0.5	125	0.992	4.368e-74
NC_032008.1	6804	SNP78	T	A	.	PASS	upstream_gene_variant	MODIFIER	matK	48	0	1	171	0	1	121	1	2.7616e-72	68	1	1.6809e-40	108	0.9907	1.9087e-62	148	1	1.6951e-88	133	1	1.7256e-79
NC_032008.1	6814	SNP79	A	C	.	PASS	upstream_gene_variant	MODIFIER	matK	48	0	1	177	0	1	128	0	1	73	0	1	114	0	1	163	0	1	135	1	1.0865e-80
NC_032008.1	6825	SNP80	T	G	.	PASS	upstream_gene_variant	MODIFIER	matK	49	0	1	179	1	4.0417e-107	126	0.9921	3.4949e-73	75	1	1.0773e-44	118	0.9915	2.077e-68	163	1	1.6566e-97	145	0.9931	1.5678e-84
NC_032008.1	6865	SNP81	A	C	.	PASS	upstream_gene_variant	MODIFIER	matK	65	0	1	191	0	1	130	0	1	86	0	1	140	0	1	189	0	1	143	1	1.7063e-85
NC_032008.1	6897	SNP82	A	G	.	PASS	upstream_gene_variant	MODIFIER	matK	78	0	1	192	0	1	134	0.0075	0.5	86	0.0116	0.5	156	0.9872	3.2935e-89	195	0.9897	1.8961e-112	141	0.9858	2.7524e-80
NC_032008.1	6919	SNP83	C	A	.	PASS	upstream_gene_variant	MODIFIER	matK	82	0	1	203	0	1	134	0	1	93	1	1.7451e-55	159	0.9937	6.7019e-93	196	0.9949	4.8494e-115	155	0.9935	1.6516e-90
NC_032008.1	6925	SNP84	C	T	.	PASS	upstream_gene_variant	MODIFIER	matK	84	0	1	199	0	1	127	0	1	99	0	1	166	0	1	196	0.9847	3.1846e-111	158	0	1
NC_032008.1	6939	SNP85	G	T	.	PASS	upstream_gene_variant	MODIFIER	matK	87	0	1	203	0.0049	0.5	130	0	1	103	0	1	169	0.0059	0.5	201	0	1	144	0.9861	4.5309e-82
NC_032008.1	6941	SNP86	G	C	.	PASS	upstream_gene_variant	MODIFIER	matK	90	0	1	200	0	1	129	0	1	105	0	1	171	0.9883	3.8519e-98	199	0	1	147	0	1
NC_032008.1	7011	SNP87	C	T	.	PASS	upstream_gene_variant	MODIFIER	matK	117	0	1	220	0	1	146	0	1	123	0	1	187	0	1	193	0.0052	0.5	151	0.9934	4.0664e-88
NC_032008.1	7020	SNP88	G	C	.	PASS	upstream_gene_variant	MODIFIER	matK	123	0.0081	0.5	226	0.0044	0.5	148	1	1.6951e-88	121	1	2.7616e-72	177	1	6.4306e-106	194	0.9948	7.641e-114	153	1	1.683e-91
NC_032008.1	7069	SNP89	T	G	.	PASS	upstream_gene_variant	MODIFIER	matK	141	0	1	223	0.0045	0.5	158	0	1	111	0	1	170	0	1	189	0	1	145	0.9931	1.5678e-84
NC_032008.1	7113	SNP90	A	C	.	PASS	upstream_gene_variant	MODIFIER	matK	142	0	1	222	0.0045	0.5	162	0	1	127	0	1	192	0	1	198	0	1	146	0.9863	2.9303e-83
NC_032008.1	7164	SNP91	C	A	.	PASS	upstream_gene_variant	MODIFIER	matK	135	0	1	216	0	1	149	0	1	109	0	1	197	1	6.1697e-118	183	0.9945	2.9372e-107	131	0.9924	3.6169e-76
NC_032008.1	7234	SNP92	T	G	.	PASS	upstream_gene_variant	MODIFIER	matK	150	0	1	237	0	1	168	0	1	129	0	1	212	0	1	206	0	1	145	1	1.0738e-86
NC_032008.1	7261	SNP93	T	G	.	PASS	upstream_gene_variant	MODIFIER	matK	146	0	1	242	0.0041	0.5	170	0	1	128	0	1	206	0	1	195	0	1	143	0.986	1.7813e-81
NC_032008.1	7282	SNP94	G	C	.	PASS	upstream_gene_variant	MODIFIER	matK	152	0	1	246	0	1	177	1	6.4306e-106	143	1	1.7063e-85	197	0.9949	2.4616e-117	188	1	1.58e-112	141	1	2.7109e-84
NC_032008.1	7289	SNP95	C	A	.	PASS	upstream_gene_variant	MODIFIER	matK	143	0	1	247	0	1	187	0	1	150	0	1	205	0.0098	0.24939	184	0.9946	7.4031e-108	141	1	2.7109e-84
NC_032008.1	7324	SNP96	T	C	.	PASS	upstream_gene_variant	MODIFIER	matK	142	0	1	255	0	1	186	0	1	147	0	1	199	0	1	183	0	1	121	0.9835	2.072e-68
NC_032008.1	7330	SNP97	G	A	.	PASS	upstream_gene_variant	MODIFIER	matK	143	0	1	248	0	1	183	0.0055	0.5	142	0.007	0.5	202	0	1	175	0	1	126	0.9921	3.4949e-73
NC_032008.1	7352	SNP98	T	G	.	PASS	upstream_gene_variant	MODIFIER	matK	153	0	1	242	0	1	179	0.0056	0.5	134	0	1	201	0	1	177	0	1	133	1	1.7256e-79
NC_032008.1	7370	SNP99	C	G	.	PASS	upstream_gene_variant	MODIFIER	matK	147	0	1	241	0	1	184	0	1	136	0	1	201	0	1	175	0	1	140	0.9786	5.1561e-78
NC_032008.1	7379	SNP100	C	G	.	PASS	upstream_gene_variant	MODIFIER	matK	146	0	1	237	0.0042	0.5	176	0.0057	0.5	137	0.0073	0.5	193	0	1	165	0	1	129	0.9845	6.9069e-76
NC_032008.1	7424	SNP101	A	C	.	PASS	upstream_gene_variant	MODIFIER	matK	148	0	1	239	0.0042	0.5	195	0.0103	0.24936	131	0	1	178	0	1	142	0.993	9.7257e-83	119	1	4.3819e-71
NC_032008.1	7493	SNP102	C	A	.	PASS	upstream_gene_variant	MODIFIER	matK	178	0	1	255	0.0039	0.5	196	0.9949	4.8494e-115	137	0	1	211	0	1	191	0	1	134	0.0075	0.5
NC_032008.1	7498	SNP103	A	C	.	PASS	upstream_gene_variant	MODIFIER	matK	171	0	1	263	0.0038	0.5	205	0.0049	0.5	135	0.0074	0.5	209	0	1	190	0	1	136	1	2.7264e-81
NC_032008.1	7564	SNP104	A	C	.	PASS	upstream_gene_variant	MODIFIER	matK	243	0	1	256	0.0039	0.5	207	0	1	131	0	1	228	0	1	197	0	1	181	1	2.5401e-108
NC_032008.1	7595	SNP105	C	G	.	PASS	upstream_gene_variant	MODIFIER	matK	258	0	1	273	0.0037	0.5	212	0	1	135	0	1	213	0	1	200	0.01	0.24937	171	0.9942	4.4531e-100
NC_032008.1	7635	SNP106	C	A	.	PASS	upstream_gene_variant	MODIFIER	matK	237	0	1	281	0.0071	0.24955	229	0	1	133	0	1	228	0	1	194	0	1	181	0.9945	4.623e-106
NC_032008.1	7663	SNP107	A	T	.	PASS	upstream_gene_variant	MODIFIER	matK	255	0	1	266	0.0038	0.5	246	0	1	129	0	1	246	0	1	192	0	1	158	0.9937	2.6556e-92
NC_032008.1	7787	SNP108	G	C	.	PASS	upstream_gene_variant	MODIFIER	matK	266	0	1	315	0	1	253	0	1	152	0	1	266	0	1	209	0	1	161	1	2.6343e-96
NC_032008.1	7825	SNP109	C	A	.	PASS	upstream_gene_variant	MODIFIER	matK	247	0	1	309	0.0032	0.5	246	0.0081	0.24949	155	0.0129	0.24919	248	0.996	3.3989e-146	194	1	3.9185e-116	146	1	2.6938e-87
NC_032008.1	7891	SNP110	T	G	.	PASS	upstream_gene_variant	MODIFIER	matK	230	0	1	322	0	1	248	0.004	0.5	152	0	1	264	0.9962	8.6894e-156	243	0	1	159	0.0063	0.5
NC_032008.1	7982	SNP111	G	C	.	PASS	upstream_gene_variant	MODIFIER	matK	212	0	1	297	0	1	232	0	1	149	0	1	272	0	1	211	0	1	148	1	1.6951e-88
NC_032008.1	8035	SNP112	C	A	.	PASS	upstream_gene_variant	MODIFIER	matK	204	0	1	308	0	1	226	0	1	154	0	1	283	0.0424	0.00021674	192	0	1	147	0.9864	3.9599e-85
NC_032008.1	8152	SNP113	T	C	.	PASS	synonymous_variant	LOW	psbK	226	0	1	289	0.0035	0.5	223	0	1	159	0	1	262	0	1	252	0	1	161	0.9876	3.4781e-92
NC_032008.1	8154	SNP114	G	A	.	PASS	missense_variant	MODERATE	psbK	228	0	1	285	0.0035	0.5	225	0	1	159	0	1	267	0	1	252	0	1	158	0.9873	1.0522e-91
NC_032008.1	8187	SNP115	C	G	.	PASS	missense_variant	MODERATE	psbK	234	0.0043	0.5	271	0.0037	0.5	221	0	1	144	0	1	269	0.0037	0.5	237	0	1	156	0.9936	4.1689e-91
NC_032008.1	8198	SNP116	G	T	.	PASS	missense_variant	MODERATE	psbK	233	0	1	267	0.0037	0.5	217	0.0046	0.5	135	0	1	267	0.9888	7.36e-155	234	0	1	143	0	1
NC_032008.1	8367	SNP117	G	T	.	PASS	upstream_gene_variant	MODIFIER	matK	206	0.0049	0.5	267	0	1	215	0	1	135	0	1	45	0.9778	4.4304e-25	217	0	1	160	0	1
NC_032008.1	8373	SNP118	C	A	.	PASS	upstream_gene_variant	MODIFIER	matK	202	0.005	0.5	268	0	1	211	0	1	135	0	1	235	0	1	220	0	1	160	1	1.0505e-95
NC_032008.1	8409	SNP119	C	A	.	PASS	upstream_gene_variant	MODIFIER	matK	201	0	1	278	0	1	210	0	1	148	0	1	235	0	1	211	1	2.3786e-126	143	0	1
NC_032008.1	8441	SNP120	A	C	.	PASS	upstream_gene_variant	MODIFIER	matK	200	0	1	275	0	1	202	0	1	128	1	1.7335e-76	237	0	1	214	0	1	131	0	1
NC_032008.1	8535	SNP121	A	G	.	PASS	upstream_gene_variant	MODIFIER	rps16	142	0	1	249	0	1	175	0	1	119	0	1	203	0	1	210	0	1	140	1	1.0805e-83
NC_032008.1	8563	SNP122	C	T	.	PASS	upstream_gene_variant	MODIFIER	rps16	126	0	1	257	0	1	164	0	1	117	0	1	205	0	1	209	0	1	149	0.9933	6.378e-87
NC_032008.1	8571	SNP123	C	G	.	PASS	upstream_gene_variant	MODIFIER	rps16	125	0	1	243	0	1	165	0	1	111	0	1	208	0	1	206	0	1	148	0.9932	2.5257e-86
NC_032008.1	8575	SNP124	T	G	.	PASS	upstream_gene_variant	MODIFIER	rps16	124	0	1	249	0	1	177	0	1	112	1	6.9655e-67	212	0	1	205	0.0049	0.5	151	0	1
NC_032008.1	8659	SNP125	TA	TAA,AA,T,TAAAA	.	PASS	upstream_gene_variant	MODIFIER	rps16	109	0.0183	0.24884	265	0.0264	0.0074982	161	0.0248	0.061304	112	0.7143	2.3831e-35	176	0.9205	1.4392e-84	192	0.7917	5.1191e-70	148	0.6149	3.0035e-38
NC_032008.1	8787	SNP126	A	G	.	PASS	synonymous_variant	LOW	psbI	114	0	1	230	0	1	164	0	1	115	0	1	217	0	1	192	0	1	166	1	2.6121e-99
NC_032008.1	8811	SNP127	A	T	.	PASS	upstream_gene_variant	MODIFIER	rps16	106	0	1	219	0	1	168	0	1	114	0	1	202	1	6.101e-121	187	0.9786	3.3866e-104	167	0	1
NC_032008.1	8824	SNP128	C	T	.	PASS	upstream_gene_variant	MODIFIER	rps16	106	0	1	217	0	1	165	0	1	112	0	1	203	0	1	188	0	1	158	1	1.6702e-94
NC_032008.1	8827	SNP129	T	G	.	PASS	upstream_gene_variant	MODIFIER	rps16	101	0	1	212	0	1	162	0	1	107	0	1	199	0	1	184	0	1	158	1	1.6702e-94
NC_032008.1	8829	SNP130	A	G	.	PASS	upstream_gene_variant	MODIFIER	rps16	96	0	1	212	0	1	165	0.0061	0.5	104	0	1	193	0	1	180	0.9889	1.6689e-103	157	1	6.6597e-94
NC_032008.1	9008	SNP131	C	A	.	PASS	upstream_gene_variant	MODIFIER	rps16	105	0	1	218	0	1	166	0	1	111	0	1	190	0.0105	0.24934	200	0	1	157	1	6.6597e-94
NC_032008.1	9041	SNP132	A	C	.	PASS	upstream_gene_variant	MODIFIER	rps16	88	0	1	206	0	1	163	0.9939	2.7169e-95	109	0	1	180	0	1	187	0	1	154	0	1
NC_032008.1	9330	SNP133	A	C	.	PASS	upstream_gene_variant	MODIFIER	rps16	50	0	1	200	0	1	172	0	1	81	0.0247	0.24845	133	0.9549	1.5495e-69	167	0.988	9.2983e-96	150	0.9333	5.7012e-75
NC_032008.1	9427	SNP134	C	A	.	PASS	upstream_gene_variant	MODIFIER	rps16	58	0	1	210	0.0048	0.5	155	0.0065	0.5	96	0	1	165	0.0061	0.5	173	0	1	142	0.9859	7.0025e-81
NC_032008.1	9441	SNP135	A	C	.	PASS	upstream_gene_variant	MODIFIER	rps16	55	0	1	211	0	1	149	0	1	94	0.9574	1.5844e-49	178	0	1	174	0	1	150	0.0067	0.5
NC_032008.1	9534	SNP136	G	T	.	PASS	upstream_gene_variant	MODIFIER	rps16	79	0	1	221	0	1	154	0	1	105	0	1	189	0	1	212	0	1	164	0.9878	5.6892e-94
NC_032008.1	9637	SNP137	A	C	.	PASS	upstream_gene_variant	MODIFIER	rps16	142	0	1	254	0	1	179	0	1	130	0.9923	1.4303e-75	217	0	1	219	0.0046	0.5	177	0	1
NC_032008.1	9661	SNP138	C	T	.	PASS	upstream_gene_variant	MODIFIER	rps16	139	0	1	257	0	1	179	0	1	129	0	1	223	0.0045	0.5	204	0	1	158	0.9937	6.6597e-94
NC_032008.1	9674	SNP139	T	C	.	PASS	upstream_gene_variant	MODIFIER	rps16	138	0	1	257	0.0039	0.5	174	0	1	132	0	1	224	0.0045	0.5	202	0	1	157	1	6.6597e-94
NC_032008.1	9744	SNP140	C	A	.	PASS	upstream_gene_variant	MODIFIER	rps16	156	0	1	275	0	1	177	0	1	132	0	1	226	0	1	189	0	1	156	0.9936	4.1689e-91
NC_032008.1	9985	SNP141	A	C	.	PASS	upstream_gene_variant	MODIFIER	rps16	140	0	1	284	0	1	177	0	1	123	0	1	230	0	1	223	0	1	165	0.9939	1.7292e-96
NC_032008.1	10019	SNP142	A	G	.	PASS	upstream_gene_variant	MODIFIER	rps16	149	0	1	289	0	1	163	0.9939	2.7169e-95	137	0	1	244	0.0041	0.5	231	0.0043	0.5	177	0.0056	0.5
NC_032008.1	10052	SNP143	C	T	.	PASS	upstream_gene_variant	MODIFIER	rps16	158	0.0063	0.5	294	0	1	176	0.0057	0.5	147	0	1	253	0	1	220	0.9909	2.2727e-127	165	1	1.0417e-98
NC_032008.1	10125	SNP144	T	G	.	PASS	upstream_gene_variant	MODIFIER	rps16	157	0	1	266	0	1	186	0	1	142	0	1	238	0.0042	0.5	210	0	1	154	0.9805	2.0087e-87
NC_032008.1	10173	SNP145	T	C	.	PASS	upstream_gene_variant	MODIFIER	rps16	183	0.0055	0.5	267	0	1	184	0	1	131	0	1	247	0	1	206	0.9854	3.6095e-117	168	0	1
NC_032008.1	10204	SNP146	T	G	.	PASS	upstream_gene_variant	MODIFIER	rps16	176	0	1	244	0	1	173	0	1	122	0	1	251	0.004	0.5	220	0.0045	0.5	160	0.9938	1.6912e-93
NC_032008.1	10350	SNP147	T	C	.	PASS	upstream_gene_variant	MODIFIER	rps16	173	0.0116	0.24928	196	0.0051	0.5	136	0	1	95	1	1.1023e-56	189	1	3.9605e-113	155	1	1.0587e-92	171	1	2.589e-102
NC_032008.1	10370	SNP148	G	T	.	PASS	upstream_gene_variant	MODIFIER	rps16	167	0.006	0.5	186	0	1	135	0.0074	0.5	96	0	1	186	0.0161	0.12399	153	0	1	170	1	1.0326e-101
NC_032008.1	10642	SNP149	T	G	.	PASS	upstream_gene_variant	MODIFIER	rps16	12	0	1	45	0	1	27	0	1	22	1	4.7526e-13	25	0	1	43	0	1	130	0	1
NC_032008.1	10680	SNP150	G	T	.	PASS	upstream_gene_variant	MODIFIER	rps16	26	0	1	65	0	1	44	0	1	31	0	1	40	0	1	73	0	1	127	0.9843	5.7024e-72
NC_032008.1	10694	SNP151	C	A	.	PASS	upstream_gene_variant	MODIFIER	rps16	34	0	1	73	0	1	48	0	1	36	0	1	47	0	1	79	1	4.3185e-47	123	0.9919	2.1578e-71
NC_032008.1	10731	SNP152	A	G	.	PASS	upstream_gene_variant	MODIFIER	rps16	47	0	1	90	0	1	57	0	1	39	0	1	62	0	1	111	0	1	115	0.9913	1.2792e-66
NC_032008.1	10800	SNP153	A	G	.	PASS	upstream_gene_variant	MODIFIER	rps16	65	0	1	123	0	1	76	0.0132	0.5	45	1	9.6314e-27	87	0	1	133	0.0075	0.5	128	0	1
NC_032008.1	10808	SNP154	G	T	.	PASS	upstream_gene_variant	MODIFIER	rps16	66	0	1	129	0	1	75	0	1	46	0	1	93	0	1	135	0	1	135	0.9926	1.4777e-78
NC_032008.1	11026	SNP155	A	C	.	PASS	upstream_gene_variant	MODIFIER	rps16	37	0	1	171	0	1	120	1	1.1001e-71	44	0	1	103	0	1	152	0	1	129	0	1
NC_032008.1	11027	SNP156	T	G	.	PASS	upstream_gene_variant	MODIFIER	rps16	39	0	1	168	0	1	123	0	1	44	0.0227	0.5	103	0	1	145	0.9862	1.1523e-82	124	1	4.368e-74
NC_032008.1	11051	SNP157	C	A	.	PASS	upstream_gene_variant	MODIFIER	rps16	35	0	1	170	0	1	124	1	4.368e-74	48	0.0208	0.5	105	0	1	148	0	1	130	0	1
NC_032008.1	11069	SNP158	A	T	.	PASS	upstream_gene_variant	MODIFIER	rps16	38	0	1	167	0	1	127	0	1	46	0	1	99	0	1	147	0	1	130	1	1.0919e-77
NC_032008.1	11076	SNP159	C	A	.	PASS	upstream_gene_variant	MODIFIER	rps16	35	0	1	161	0	1	122	0	1	46	0.0217	0.5	91	0	1	147	1	6.7575e-88	132	1	6.8763e-79
NC_032008.1	11082	SNP160	A	C	.	PASS	upstream_gene_variant	MODIFIER	rps16	34	0	1	163	0.0061	0.5	121	0	1	48	0	1	95	0	1	150	0	1	130	1	1.0919e-77
NC_032008.1	11097	SNP161	T	G	.	PASS	upstream_gene_variant	MODIFIER	rps16	30	0	1	156	0	1	120	0	1	48	0.0208	0.5	93	0	1	155	0	1	130	1	1.0919e-77
NC_032008.1	11108	SNP162	G	A	.	PASS	upstream_gene_variant	MODIFIER	rps16	33	0	1	160	0.0062	0.5	113	1	1.7491e-67	49	1	3.925e-29	88	1	1.7384e-52	146	1	2.6938e-87	135	1	1.0865e-80
NC_032008.1	11120	SNP163	T	G	.	PASS	upstream_gene_variant	MODIFIER	rps16	28	0	1	160	0	1	121	0	1	46	0	1	87	0	1	154	0	1	127	1	6.9069e-76
NC_032008.1	11149	SNP164	A	C	.	PASS	upstream_gene_variant	MODIFIER	rps16	31	0	1	162	0	1	129	0	1	51	0	1	84	0	1	135	0	1	125	0.984	8.7722e-71
NC_032008.1	11175	SNP165	G	T	.	PASS	upstream_gene_variant	MODIFIER	rps16	34	0	1	171	0	1	131	0	1	51	0	1	80	0	1	143	0.993	2.457e-83	110	1	1.1045e-65
NC_032008.1	11177	SNP166	G	T	.	PASS	upstream_gene_variant	MODIFIER	rps16	34	0	1	171	0	1	128	0	1	49	0	1	82	0	1	149	0.0134	0.24916	111	1	2.7737e-66
NC_032008.1	11207	SNP167	G	T	.	PASS	upstream_gene_variant	MODIFIER	rps16	29	0	1	162	0	1	126	0	1	53	0	1	85	0	1	150	0.0133	0.24916	100	1	1.1044e-59
NC_032008.1	11260	SNP168	C	A	.	PASS	upstream_gene_variant	MODIFIER	rps16	28	0	1	182	0	1	143	0	1	50	0	1	86	0	1	151	0	1	9	0.6667	0.0045249
NC_032008.1	11289	SNP169	T	G	.	PASS	upstream_gene_variant	MODIFIER	rps16	27	0	1	182	0	1	148	0	1	57	0	1	87	0.977	2.7076e-48	161	0	1	79	0	1
NC_032008.1	11291	SNP170	T	G	.	PASS	upstream_gene_variant	MODIFIER	rps16	28	0	1	187	0	1	147	0	1	56	0	1	89	0.9775	1.7898e-49	164	0	1	76	0	1
NC_032008.1	11340	SNP171	A	C	.	PASS	upstream_gene_variant	MODIFIER	trnQ-TTG	34	0	1	195	0	1	149	0.0067	0.5	68	0	1	119	0	1	166	0	1	134	0.9851	6.8763e-79
NC_032008.1	11354	SNP172	A	C	.	PASS	upstream_gene_variant	MODIFIER	trnQ-TTG	42	0	1	203	0	1	152	0.0066	0.5	69	0	1	126	0	1	175	0	1	136	0.9779	1.1941e-75
NC_032008.1	11386	SNP173	A	C	.	PASS	upstream_gene_variant	MODIFIER	trnQ-TTG	71	0	1	222	0	1	166	0	1	88	0	1	152	0	1	195	0	1	141	0.9929	3.8495e-82
NC_032008.1	11414	SNP174	G	T	.	PASS	upstream_gene_variant	MODIFIER	trnQ-TTG	100	0	1	228	0.0044	0.5	181	0.0055	0.5	100	0.01	0.5	184	0	1	203	0	1	150	1	1.0666e-89
NC_032008.1	11420	SNP175	A	T	.	PASS	upstream_gene_variant	MODIFIER	trnQ-TTG	105	0	1	238	0	1	178	0.0056	0.5	103	1	1.7512e-61	181	1	2.5401e-108	207	0.9952	1.2545e-121	153	1	1.683e-91
NC_032008.1	11568	SNP176	C	G	.	PASS	synonymous_variant	LOW	atpA	241	0	1	296	0	1	199	0	1	146	0	1	269	0	1	241	0	1	165	1	1.0417e-98
NC_032008.1	11796	SNP177	G	A	.	PASS	synonymous_variant	LOW	atpA	355	0	1	321	0.0031	0.5	238	0	1	184	0	1	301	0.9967	5.5974e-178	296	0	1	188	0	1
NC_032008.1	11880	SNP178	G	A	.	PASS	synonymous_variant	LOW	atpA	336	0	1	319	0	1	257	0	1	181	0	1	306	0	1	277	0.9964	1.3914e-163	173	0	1
NC_032008.1	11898	SNP179	A	G	.	PASS	synonymous_variant	LOW	atpA	355	0	1	325	0	1	259	0	1	173	0	1	309	0	1	276	0	1	172	0.9942	1.123e-100
NC_032008.1	11949	SNP180	A	G	.	PASS	synonymous_variant	LOW	atpA	368	0	1	342	0	1	261	0	1	179	0	1	301	0	1	256	0	1	159	0.9937	6.7019e-93
NC_032008.1	12334	SNP181	C	G	.	PASS	missense_variant	MODERATE	atpA	384	0.0026	0.5	363	0	1	292	0.0068	0.24957	196	0.9949	4.8494e-115	337	0.997	1.4036e-199	263	0.9924	1.3746e-154	179	0.9888	6.584e-103
NC_032008.1	12627	SNP182	T	G	.	PASS	missense_variant	MODERATE	atpA	376	0.0027	0.5	307	0.0033	0.5	245	0	1	196	0	1	334	0.994	1.4891e-195	271	0.0037	0.5	178	0	1
NC_032008.1	12658	SNP183	A	T	.	PASS	missense_variant	MODERATE	atpA	360	0	1	329	0	1	250	0.008	0.2495	183	0.0055	0.5	338	0	1	285	0.0035	0.5	180	1	1.0132e-107
NC_032008.1	12846	SNP184	C	A	.	PASS	synonymous_variant	LOW	atpA	403	0	1	355	0.0056	0.24965	271	0	1	170	0.0059	0.5	358	0.0056	0.24965	310	0.0097	0.12439	180	0.9944	1.834e-105
NC_032008.1	13176	SNP185	G	C	.	PASS	synonymous_variant	LOW	atpF	328	0	1	337	0.003	0.5	293	0	1	165	0	1	308	0	1	298	0	1	172	1	6.4914e-103
NC_032008.1	13216	SNP186	T	A	.	PASS	missense_variant	MODERATE	atpF	291	0	1	301	0	1	285	0.0035	0.5	155	0	1	268	0.9963	3.4715e-158	288	0	1	167	0	1
NC_032008.1	13275	SNP187	G	T	.	PASS	synonymous_variant	LOW	atpF	276	0	1	283	0.0035	0.5	277	0	1	158	0	1	275	0	1	264	1	3.279e-158	172	1	6.4914e-103
NC_032008.1	13306	SNP188	T	G	.	PASS	missense_variant	MODERATE	atpF	274	0	1	290	0	1	247	0	1	171	0	1	269	0.0037	0.5	248	0	1	148	1	1.6951e-88
NC_032008.1	13371	SNP189	C	A	.	PASS	synonymous_variant	LOW	atpF	229	0	1	280	0	1	246	0	1	160	0	1	254	0	1	230	0	1	147	1	6.7575e-88
NC_032008.1	13500	SNP190	A	G	.	PASS	upstream_gene_variant	MODIFIER	trnS-GCT	208	0	1	255	0	1	227	0	1	154	0	1	252	0	1	270	0	1	178	1	1.6122e-106
NC_032008.1	13598	SNP191	T	G	.	PASS	upstream_gene_variant	MODIFIER	trnS-GCT	173	0	1	238	0.0042	0.5	205	0	1	121	0	1	191	0	1	259	0	1	145	1	1.0738e-86
NC_032008.1	13728	SNP192	C	A	.	PASS	upstream_gene_variant	MODIFIER	trnS-GCT	99	0.0101	0.5	261	0.0038	0.5	198	0	1	106	0	1	168	1	1.6424e-100	253	1	1.3464e-151	134	1	4.3301e-80
NC_032008.1	13784	SNP193	G	A	.	PASS	upstream_gene_variant	MODIFIER	trnS-GCT	76	0	1	237	0	1	199	0.005	0.5	118	0	1	162	0	1	271	0	1	131	1	2.7401e-78
NC_032008.1	13855	SNP194	T	G	.	PASS	upstream_gene_variant	MODIFIER	trnS-GCT	70	0	1	253	0	1	198	0	1	124	0	1	182	0	1	246	0	1	145	0.9931	1.5678e-84
NC_032008.1	14029	SNP195	C	T	.	PASS	upstream_gene_variant	MODIFIER	atpA	225	0	1	291	0	1	227	0	1	171	0	1	281	0	1	290	0	1	157	1	6.6597e-94
NC_032008.1	14060	SNP196	T	A	.	PASS	upstream_gene_variant	MODIFIER	atpA	239	0	1	315	0	1	237	0	1	185	0.0054	0.5	280	0	1	289	0	1	164	1	4.1542e-98
NC_032008.1	14061	SNP197	T	G	.	PASS	upstream_gene_variant	MODIFIER	atpA	243	0	1	320	0.0031	0.5	238	0	1	185	0	1	276	0	1	293	0.0034	0.5	162	1	6.6062e-97
NC_032008.1	14102	SNP198	T	G	.	PASS	upstream_gene_variant	MODIFIER	atpA	241	0.0041	0.5	320	0.0031	0.5	250	0.016	0.061749	182	0.011	0.24931	285	1	7.7462e-171	283	0.9929	4.9982e-165	176	1	2.565e-105
NC_032008.1	14125	SNP199	C	A	.	PASS	upstream_gene_variant	MODIFIER	atpA	243	0	1	315	0	1	251	0	1	190	0.0053	0.5	297	0	1	277	0	1	173	1	1.6275e-103
NC_032008.1	14379	SNP200	A	C	.	PASS	upstream_gene_variant	MODIFIER	atpA	207	0	1	308	0	1	243	0	1	176	0	1	303	0	1	306	0.9935	8.6281e-179	190	0	1
NC_032008.1	14448	SNP201	A	C	.	PASS	upstream_gene_variant	MODIFIER	atpA	201	0	1	282	0	1	229	0.0044	0.5	171	0	1	247	1	5.4491e-148	273	0	1	167	0.006	0.5
NC_032008.1	14466	SNP202	C	A	.	PASS	upstream_gene_variant	MODIFIER	atpA	230	0	1	280	0	1	236	0.0085	0.24947	168	1	1.6424e-100	267	1	5.1525e-160	274	0.9964	8.7608e-162	158	1	1.6702e-94
NC_032008.1	14501	SNP203	C	G	.	PASS	upstream_gene_variant	MODIFIER	atpA	248	0.0161	0.061743	278	0.0216	0.015205	248	0.0161	0.061743	167	0.0479	0.0035852	310	0.0129	0.061895	286	0.9895	7.7234e-165	171	0.9942	4.4531e-100
NC_032008.1	14837	SNP204	T	A	.	PASS	synonymous_variant	LOW	atpH	380	0.05	1.5145e-06	305	0.0164	0.030738	238	0.063	2.4307e-05	193	0.0829	1.1017e-05	297	0.0303	0.0018366	282	0.0496	5.1704e-05	181	0.9945	4.623e-106
NC_032008.1	15155	SNP205	T	G	.	PASS	upstream_gene_variant	MODIFIER	atpA	307	0	1	329	0	1	291	0	1	190	0.9	4.2483e-87	316	0	1	348	0.0057	0.24964	183	0	1
NC_032008.1	15204	SNP206	T	G	.	PASS	upstream_gene_variant	MODIFIER	atpA	314	0	1	357	0	1	289	0	1	187	0	1	324	0	1	332	0.9398	8.5358e-167	180	0	1
NC_032008.1	15270	SNP207	C	T	.	PASS	upstream_gene_variant	MODIFIER	atpA	322	0.0342	0.00044768	354	0.0339	0.00022207	287	1	4.8583e-172	210	1	9.4917e-126	360	0.9972	2.2018e-213	322	1	4.3587e-193	199	1	3.8756e-119
NC_032008.1	15321	SNP208	T	C	.	PASS	upstream_gene_variant	MODIFIER	atpA	315	0	1	340	0	1	266	0	1	199	0	1	355	0.9465	2.4552e-181	320	0	1	199	0	1
NC_032008.1	15371	SNP209	C	T	.	PASS	upstream_gene_variant	MODIFIER	atpA	310	0.0032	0.5	328	0	1	248	0.004	0.5	197	0	1	343	0	1	329	0	1	203	0.9163	1.5104e-96
NC_032008.1	15432	SNP210	G	A	.	PASS	upstream_gene_variant	MODIFIER	atpA	287	0	1	303	0	1	256	0	1	197	0.9239	2.2317e-95	334	0	1	316	0.0032	0.5	209	0	1
NC_032008.1	15451	SNP211	A	C	.	PASS	upstream_gene_variant	MODIFIER	atpA	293	0	1	285	0	1	246	0.0041	0.5	201	0	1	329	0	1	314	0	1	219	0.9041	2.8359e-101
NC_032008.1	15550	SNP212	C	T	.	PASS	upstream_gene_variant	MODIFIER	atpA	252	0	1	267	0	1	238	0	1	201	0	1	311	0	1	301	0.0033	0.5	197	0.8782	5.0151e-86
NC_032008.1	15558	SNP213	C	A	.	PASS	upstream_gene_variant	MODIFIER	atpA	246	0.0366	0.001813	264	0.0227	0.015183	238	0.0378	0.0018084	197	0.0761	2.314e-05	309	0.0356	0.00044601	298	0.0336	0.00090443	196	0.9898	4.8009e-113
NC_032008.1	15564	SNP214	G	A	.	PASS	upstream_gene_variant	MODIFIER	atpA	239	0	1	269	0	1	231	0	1	193	0	1	309	0	1	296	0.9595	2.305e-156	203	0.0049	0.5
NC_032008.1	15645	SNP215	T	C	.	PASS	upstream_gene_variant	MODIFIER	atpA	166	0	1	233	0	1	25	0.08	0.2449	18	0.1053	0.24286	17	0.1765	0.11364	12	0	1	28	0.4828	6.911e-06
NC_032008.1	15651	SNP216	C	T	.	PASS	upstream_gene_variant	MODIFIER	atpA	164	0.0183	0.12385	231	0.0087	0.24946	216	0.0046	0.5	176	0.0341	0.014963	285	0.007	0.24956	290	0.0103	0.12435	52	0.9808	3.3479e-29
NC_032008.1	15659	SNP217	G	T	.	PASS	upstream_gene_variant	MODIFIER	atpA	175	0.0629	0.00041524	252	0.0198	0.030631	229	0.0393	0.0018028	183	0.0656	0.00020245	303	0.0396	0.00021849	310	0.0452	5.2531e-05	178	1	1.6122e-106
NC_032008.1	15680	SNP218	A	C	.	PASS	upstream_gene_variant	MODIFIER	atpA	171	0.0058	0.5	244	0	1	222	0	1	163	0	1	284	0	1	310	0.9516	1.8843e-160	179	0	1
NC_032008.1	15708	SNP219	G	A	.	PASS	upstream_gene_variant	MODIFIER	atpA	192	0	1	257	0.0039	0.5	224	0	1	174	0.0057	0.5	302	0	1	290	0.9517	3.7189e-150	173	0	1
NC_032008.1	15774	SNP220	T	G	.	PASS	upstream_gene_variant	MODIFIER	atpA	202	0	1	250	0	1	213	0	1	184	0	1	289	0	1	255	0.9569	8.0965e-134	163	0.0184	0.12385
NC_032008.1	15792	SNP221	A	C	.	PASS	upstream_gene_variant	MODIFIER	atpA	204	0	1	266	0	1	214	0	1	182	0	1	298	0	1	270	0	1	157	0.9554	6.0703e-83
NC_032008.1	15839	SNP222	C	A	.	PASS	upstream_gene_variant	MODIFIER	atpA	220	0.0409	0.0017968	268	0.0299	0.0037047	217	0.0276	0.015087	185	0.0378	0.0073739	301	0.0332	0.00090514	264	0.0303	0.0037017	165	0.9879	1.4439e-94
NC_032008.1	16285	SNP223	T	C	.	PASS	synonymous_variant	LOW	atpI	320	0.0031	0.5	321	0	1	227	0	1	189	0	1	331	0	1	293	0.9283	3.2271e-143	175	0	1
NC_032008.1	16513	SNP224	C	T	.	PASS	synonymous_variant	LOW	atpI	346	0.0491	6.238e-06	368	0.0489	3.083e-06	241	0.0332	0.0036824	199	0.0452	0.0017807	311	0.045	5.2557e-05	337	0.0593	7.1336e-07	203	0.9951	3.1192e-119
NC_032008.1	16716	SNP225	C	A	.	PASS	upstream_gene_variant	MODIFIER	atpA	305	0.0197	0.015242	338	0.0266	0.0018506	247	0.0405	0.00088994	212	0.0519	0.00042746	338	0.0473	1.2724e-05	313	0.0447	5.2608e-05	208	1	1.5114e-124
NC_032008.1	16731	SNP226	T	C	.	PASS	upstream_gene_variant	MODIFIER	atpA	297	0.0269	0.0037241	340	0.0265	0.0018512	240	0.0542	0.00010331	201	0.0547	0.00042428	328	0.0488	1.2652e-05	311	0.0547	6.0944e-06	215	1	9.3788e-129
NC_032008.1	16860	SNP227	A	C	.	PASS	synonymous_variant	LOW	rps2	288	0	1	318	0	1	252	0	1	196	0	1	313	0	1	293	0	1	195	0.9026	6.7213e-90
NC_032008.1	16992	SNP228	C	G	.	PASS	synonymous_variant	LOW	rps2	354	0.0028	0.5	349	0	1	263	0	1	182	0.978	3.0742e-101	325	0	1	304	0	1	209	0	1
NC_032008.1	17235	SNP229	C	G	.	PASS	synonymous_variant	LOW	rps2	355	0.0339	0.00022207	325	0.0246	0.0037397	240	0.0586	5.0175e-05	177	0.0508	0.0017598	323	0.0155	0.030767	312	0.0321	0.0009076	173	0.9884	2.4779e-99
NC_032008.1	17244	SNP230	T	C	.	PASS	synonymous_variant	LOW	rps2	340	0.0029	0.5	332	0	1	248	0.004	0.5	173	0	1	317	0.0032	0.5	294	0.9558	1.3023e-154	180	0	1
NC_032008.1	17277	SNP231	T	A	.	PASS	synonymous_variant	LOW	rps2	323	0.0341	0.0004478	301	0.0332	0.00090514	219	0.0685	2.3815e-05	157	0.0637	0.00084238	323	0.0217	0.0075601	299	0.0301	0.0018374	172	0.9942	1.123e-100
NC_032008.1	17307	SNP232	T	G	.	PASS	missense_variant	MODERATE	rps2	325	0	1	304	0	1	229	0	1	152	0	1	312	0.0032	0.5	303	0	1	178	0.927	7.6773e-87
NC_032008.1	17334	SNP233	T	G	.	PASS	synonymous_variant	LOW	rps2	311	0.0193	0.015249	295	0.0441	0.00010665	242	0.0785	1.3208e-06	170	0.0765	9.6054e-05	303	0.0231	0.0075427	316	0.0475	2.5745e-05	183	0.9945	2.9372e-107
NC_032008.1	17636	SNP234	G	A	.	PASS	upstream_gene_variant	MODIFIER	atpA	299	0	1	334	0	1	261	0	1	156	0	1	354	0.0028	0.5	275	0	1	180	0.8889	1.635e-80
NC_032008.1	17857	SNP235	A	T	.	PASS	missense_variant	MODERATE	rpoC2	220	0.0273	0.015095	297	0.0236	0.0075373	255	0.0392	0.00089259	131	0.0611	0.0034992	282	0.0248	0.0075237	253	0.0435	0.00043698	145	0.8828	4.613e-64
NC_032008.1	17865	SNP236	T	G	.	PASS	missense_variant	MODERATE	rpoC2	220	0	1	304	0	1	259	0	1	134	0	1	291	0	1	242	0.9256	3.5962e-118	155	0.8387	2.9252e-63
NC_032008.1	17936	SNP237	A	G	.	PASS	synonymous_variant	LOW	rpoC2	274	0.0328	0.0018266	331	0.0242	0.0037427	279	0.0466	0.0001058	152	0.0658	0.00083816	317	0.0379	0.00021958	287	0.0592	5.9776e-06	169	0.9941	7.0008e-99
NC_032008.1	17996	SNP238	G	T	.	PASS	synonymous_variant	LOW	rpoC2	302	0.0034	0.5	335	0.0031	0.5	252	0	1	154	0	1	308	0	1	279	0	1	147	0.9927	9.4404e-80
NC_032008.1	18185	SNP239	C	A	.	PASS	synonymous_variant	LOW	rpoC2	386	0.0337	0.00011016	307	0.0326	0.0009065	276	0.0616	5.918e-06	165	0.0788	9.5475e-05	350	0.0371	0.00010898	277	0.0433	0.00021617	183	1	1.5963e-109
NC_032008.1	18458	SNP240	T	G	.	PASS	synonymous_variant	LOW	rpoC2	347	0	1	304	0.0033	0.5	237	0	1	169	0	1	357	0.0028	0.5	273	0.9963	3.4852e-161	173	0	1
NC_032008.1	18651	SNP241	T	G	.	PASS	missense_variant	MODERATE	rpoC2	249	0	1	297	0	1	225	0.9956	2.0678e-132	130	0	1	292	0	1	296	0	1	194	0.0052	0.5
NC_032008.1	18665	SNP242	G	C	.	PASS	synonymous_variant	LOW	rpoC2	242	0	1	294	0	1	225	0.0044	0.5	134	0	1	286	0.0035	0.5	271	0.9926	7.5284e-158	192	0	1
NC_032008.1	18717	SNP243	C	G	.	PASS	missense_variant	MODERATE	rpoC2	218	0	1	285	0	1	225	0.0044	0.5	128	0.0078	0.5	279	0	1	272	0	1	190	1	9.9275e-114
NC_032008.1	18869	SNP244	G	T	.	PASS	missense_variant	MODERATE	rpoC2	167	0	1	296	0.0034	0.5	205	1	9.6033e-123	136	0.9926	3.7351e-79	269	0.9926	3.4715e-158	255	0.9961	2.1627e-150	161	1	2.6343e-96
NC_032008.1	18923	SNP245	A	G,C	.	PASS	missense_variant	MODERATE	rpoC2	173	0	1	297	0.0034	0.5	205	0.0341	0.0074163	144	0	1	269	0.0335	0.0018247	237	0.9958	1.3321e-139	154	0.9935	1.683e-91
NC_032008.1	18931	SNP246	G	A	.	PASS	missense_variant	MODERATE	rpoC2	176	0	1	308	0.0032	0.5	217	0.0323	0.007438	147	0.0068	0.5	272	0.0294	0.0037076	250	0.04	0.00089095	156	1	2.6554e-93
NC_032008.1	18959	SNP247	C	T	.	PASS	synonymous_variant	LOW	rpoC2	187	0	1	293	0.0034	0.5	221	0	1	150	0	1	283	0.9576	8.9281e-149	243	0	1	153	0	1
NC_032008.1	18998	SNP248	T	A	.	PASS	synonymous_variant	LOW	rpoC2	205	0	1	291	0	1	219	0.0365	0.0036603	152	0.9934	1.0267e-88	282	0.9965	1.3956e-166	251	1	2.1457e-150	153	0.9935	2.5919e-89
NC_032008.1	19098	SNP249	T	G	.	PASS	missense_variant	MODERATE	rpoC2	247	0.004	0.5	277	0	1	233	0	1	150	0	1	304	0	1	251	0.9522	3.8027e-130	154	0	1
NC_032008.1	19102	SNP250	C	G,A	.	PASS	missense_variant	MODERATE	rpoC2	251	0	1	280	0	1	232	0.9957	1.3213e-136	145	1	1.0738e-86	295	0.9966	3.0012e-176	251	0.996	5.4072e-148	154	1	4.2213e-92
NC_032008.1	19250	SNP251	C	A	.	PASS	missense_variant	MODERATE	rpoC2	290	0.0034	0.5	271	0.0111	0.12431	244	0.0246	0.015147	163	0	1	319	0.0533	6.1298e-06	260	0.9962	2.1743e-153	154	0.987	5.1036e-88
NC_032008.1	19322	SNP252	A	T	.	PASS	missense_variant	MODERATE	rpoC2	264	0	1	269	0	1	234	0.0043	0.5	166	0.006	0.5	326	0	1	254	0	1	170	0.9882	1.5185e-97
NC_032008.1	19363	SNP253	G	T	.	PASS	missense_variant	MODERATE	rpoC2	263	0.0038	0.5	285	0.0175	0.030702	216	0.0556	0.00020867	169	0.0059	0.5	328	0.0183	0.015269	238	0.042	0.00088676	171	0.9942	4.4531e-100
NC_032008.1	19535	SNP254	T	G	.	PASS	synonymous_variant	LOW	rpoC2	200	0.005	0.5	305	0	1	209	0	1	156	0	1	268	0.9552	4.9264e-140	266	0	1	182	0	1
NC_032008.1	19649	SNP255	T	G	.	PASS	synonymous_variant	LOW	rpoC2	127	0	1	249	0	1	184	0.0054	0.5	127	0	1	246	0	1	241	0	1	173	0.9884	2.4779e-99
NC_032008.1	19679	SNP256	A	T	.	PASS	synonymous_variant	LOW	rpoC2	129	0	1	219	0	1	183	0	1	123	0	1	227	0	1	222	0	1	162	0.9877	8.8298e-93
NC_032008.1	19726	SNP257	G	C	.	PASS	missense_variant	MODERATE	rpoC2	126	0	1	223	0.0135	0.12415	177	0.0621	0.00041603	114	0	1	218	0.0229	0.030534	224	0.0536	0.00020988	157	0.9936	1.0522e-91
NC_032008.1	19938	SNP258	C	A	.	PASS	missense_variant	MODERATE	rpoC2	205	0.0049	0.5	267	0.015	0.061797	179	0.0726	9.7396e-05	147	0.0272	0.061222	274	0.0438	0.00021588	228	0.0439	0.00088293	158	0.9937	2.6556e-92
NC_032008.1	19997	SNP259	T	G	.	PASS	synonymous_variant	LOW	rpoC2	192	0	1	270	0.0148	0.061805	182	0.0495	0.001765	141	0.0355	0.030144	281	0.0605	5.9456e-06	221	0.0362	0.0036625	152	0.9934	1.0267e-88
NC_032008.1	20039	SNP260	T	C	.	PASS	synonymous_variant	LOW	rpoC2	206	0	1	263	0	1	188	0	1	141	0	1	287	0	1	224	0	1	148	0.973	3.7254e-82
NC_032008.1	20164	SNP261	G	C	.	PASS	missense_variant	MODERATE	rpoC2	256	0	1	259	0	1	226	0	1	143	0.007	0.5	314	0	1	262	0	1	157	0.9873	8.3652e-90
NC_032008.1	20171	SNP262	T	G	.	PASS	missense_variant	MODERATE	rpoC2	256	0	1	269	0	1	230	0	1	139	0	1	313	0.9585	6.6685e-165	264	0	1	161	0	1
NC_032008.1	20197	SNP263	G	T	.	PASS	synonymous_variant	LOW	rpoC2	273	0.0073	0.24954	270	0.0148	0.061805	243	0.0617	2.4424e-05	146	0.0068	0.5	319	0.0313	0.00090908	270	0.0296	0.0037062	167	0.994	1.1004e-97
NC_032008.1	20219	SNP264	A	C	.	PASS	synonymous_variant	LOW	rpoC2	263	0	1	262	0	1	239	0	1	144	0	1	326	0	1	274	0	1	168	0.9762	5.7826e-93
NC_032008.1	20230	SNP265	T	G	.	PASS	missense_variant	MODERATE	rpoC2	257	0.0156	0.06177	258	0.0155	0.061773	241	0.0664	1.1797e-05	138	0.0072	0.5	316	0.0316	0.00090846	276	0.0399	0.00044112	165	0.9879	1.4439e-94
NC_032008.1	20296	SNP266	C	T	.	PASS	missense_variant	MODERATE	rpoC2	286	0	1	284	0	1	248	0	1	146	0.0068	0.5	316	0	1	276	0	1	164	0.9939	6.8545e-96
NC_032008.1	20310	SNP267	T	G	.	PASS	missense_variant	MODERATE	rpoC2	274	0	1	281	0	1	241	0	1	146	0.0068	0.5	310	0	1	272	0	1	168	0.994	2.7756e-98
NC_032008.1	20331	SNP268	C	A	.	PASS	missense_variant	MODERATE	rpoC2	284	0.007	0.24956	293	0.0137	0.06186	244	0.0492	0.00021256	149	0.0268	0.06124	311	0.0257	0.0037322	265	0.9925	2.9165e-154	155	1	1.0587e-92
NC_032008.1	20332	SNP269	G	A	.	PASS	missense_variant	MODERATE	rpoC2	282	0	1	297	0	1	242	0	1	148	0.0135	0.24913	314	0	1	275	0.0073	0.24954	154	0.9935	6.5431e-90
NC_032008.1	20345	SNP270	T	A	.	PASS	missense_variant	MODERATE	rpoC2	279	0	1	298	0	1	222	0	1	142	0.007	0.5	309	0	1	258	0	1	162	0.9877	8.8298e-93
NC_032008.1	20382	SNP271	A	C	.	PASS	missense_variant	MODERATE	rpoC2	318	0	1	307	0	1	226	0	1	149	0.0067	0.5	312	0.0032	0.5	267	0	1	167	0.988	9.2983e-96
NC_032008.1	20663	SNP272	A	G,T	.	PASS	synonymous_variant	LOW	rpoC2	305	0	1	314	0.0096	0.1244	242	0.0413	0.0008882	126	0.9762	8.7722e-71	326	0.0429	5.2927e-05	240	0.0417	0.00088712	179	0.9888	2.8858e-104
NC_032008.1	20777	SNP273	G	A	.	PASS	synonymous_variant	LOW	rpoC2	331	0	1	316	0	1	256	0.043	0.00043756	156	0.0064	0.5	356	0.0309	0.00045146	258	0.0116	0.12427	159	0.9874	5.395e-91
NC_032008.1	20831	SNP274	T	G	.	PASS	synonymous_variant	LOW	rpoC2	331	0	1	301	0	1	265	0.0189	0.030661	152	0.0066	0.5	360	0.025	0.0018568	259	0.0193	0.030647	162	0.9877	8.8298e-93
NC_032008.1	21033	SNP275	T	C	.	PASS	missense_variant	MODERATE	rpoC2	367	0.0082	0.12449	349	0	1	235	0.0426	0.00088564	146	0	1	360	0.0361	0.00010933	251	0.0359	0.0018157	179	0.9888	6.584e-103
NC_032008.1	21281	SNP276	A	C	.	PASS	synonymous_variant	LOW	rpoC2	378	0	1	337	0	1	278	0	1	153	0	1	298	0.9564	3.7427e-156	254	0	1	178	0	1
NC_032008.1	21383	SNP277	C	T	.	PASS	synonymous_variant	LOW	rpoC2	366	0.0027	0.5	356	0.0028	0.5	265	0	1	144	0	1	313	0.9617	2.6592e-166	258	0	1	190	0	1
NC_032008.1	21635	SNP278	G	A	.	PASS	synonymous_variant	LOW	rpoC2	372	0	1	318	0	1	281	0	1	155	0	1	342	0.0029	0.5	267	0	1	174	0.9885	6.2841e-100
NC_032008.1	21999	SNP279	A	C	.	PASS	upstream_gene_variant	MODIFIER	rps2	315	0.0032	0.5	257	0.0039	0.5	210	0	1	151	0.0066	0.5	303	0.9208	1.7622e-145	250	0	1	170	0	1
NC_032008.1	22113	SNP280	C	T	.	PASS	synonymous_variant	LOW	rpoC1	296	0	1	287	0.0035	0.5	241	0	1	171	0	1	314	0.9522	8.9357e-163	269	0.0037	0.5	172	0.0058	0.5
NC_032008.1	22215	SNP281	G	T	.	PASS	synonymous_variant	LOW	rpoC1	267	0.0075	0.24953	283	0.0106	0.12434	214	0.0374	0.0036546	133	0.0075	0.5	302	0.0464	5.2317e-05	232	0.0388	0.0018047	172	0.9942	1.123e-100
NC_032008.1	22446	SNP282	A	T	.	PASS	missense_variant	MODERATE	rpoC1	281	0	1	273	0	1	267	0	1	130	0	1	292	0.0034	0.5	225	0.9556	1.0666e-117	166	0	1
NC_032008.1	22671	SNP283	G	T	.	PASS	synonymous_variant	LOW	rpoC1	305	0.0033	0.5	303	0	1	268	0.0261	0.0075087	143	0.007	0.5	323	0.0186	0.015263	245	0.049	0.00021268	144	1	4.2805e-86
NC_032008.1	22850	SNP284	T	G	.	PASS	missense_variant	MODERATE	rpoC1	363	0.0055	0.24966	330	0	1	271	1	2.0277e-162	178	0.0056	0.5	335	0.0209	0.0075691	280	0.0321	0.0018297	173	0	1
NC_032008.1	22884	SNP285	T	G	.	PASS	missense_variant	MODERATE	rpoC1	370	0	1	321	0	1	267	0	1	176	0	1	346	0	1	266	0	1	160	0.9938	1.6912e-93
NC_032008.1	22977	SNP286	T	G	.	PASS	synonymous_variant	LOW	rpoC1	390	0	1	329	0	1	305	0	1	161	0	1	341	0	1	256	0	1	169	0.9822	3.4318e-95
NC_032008.1	23007	SNP287	G	A	.	PASS	synonymous_variant	LOW	rpoC1	382	0	1	335	0	1	294	0	1	162	0.0062	0.5	327	0	1	269	0.9554	1.2889e-140	172	0	1
NC_032008.1	23490	SNP288	G	C	.	PASS	synonymous_variant	LOW	rpoC1	230	0.0043	0.5	289	0.0069	0.24957	188	0.0479	0.0017709	127	0	1	287	0.0418	0.00021711	268	0.0336	0.0018243	142	1	6.8012e-85
NC_032008.1	23865	SNP289	C	G	.	PASS	upstream_gene_variant	MODIFIER	rpoC2	188	0	1	266	0	1	231	0	1	166	0	1	272	0	1	282	0.961	1.3959e-149	186	0	1
NC_032008.1	23903	SNP290	A	T	.	PASS	upstream_gene_variant	MODIFIER	rpoC2	175	0	1	252	0	1	223	0.0493	0.00043009	160	0.0062	0.5	259	0.027	0.0074982	278	0.0252	0.0075196	178	0.9944	2.8858e-104
NC_032008.1	23927	SNP291	G	T	.	PASS	upstream_gene_variant	MODIFIER	rpoC2	156	0	1	262	0	1	207	0.0435	0.0017872	160	0	1	245	0.9878	2.1808e-140	277	1	5.0049e-166	174	0.9943	7.141e-102
NC_032008.1	23983	SNP292	A	C	.	PASS	upstream_gene_variant	MODIFIER	rpoC2	155	0	1	261	0.0038	0.5	209	0	1	157	0	1	287	0	1	283	0.9541	2.0329e-147	150	0	1
NC_032008.1	24163	SNP293	C	A	.	PASS	upstream_gene_variant	MODIFIER	rpoC2	207	0	1	274	0	1	209	0.0478	0.00087469	169	0	1	292	0.0377	0.00044363	290	0.0241	0.0075316	164	1	4.1542e-98
NC_032008.1	24187	SNP294	C	A	.	PASS	upstream_gene_variant	MODIFIER	rpoC2	200	0	1	270	0.0037	0.5	211	0	1	154	0.0065	0.5	293	0	1	295	0	1	161	1	2.6343e-96
NC_032008.1	24252	SNP295	G	T	.	PASS	upstream_gene_variant	MODIFIER	rpoC2	219	0.0046	0.5	273	0	1	214	0.9953	8.047e-126	155	1	1.0587e-92	294	0.9932	1.3103e-171	280	0.9964	2.2093e-165	164	1	4.1542e-98
NC_032008.1	24319	SNP296	A	G	.	PASS	upstream_gene_variant	MODIFIER	rpoC2	240	0.0042	0.5	265	0	1	198	0.0404	0.0036346	164	0.0061	0.5	288	0.0451	0.00010629	283	0.0283	0.0037152	181	1	2.5401e-108
NC_032008.1	24366	SNP297	C	T	.	PASS	upstream_gene_variant	MODIFIER	rpoC2	271	0	1	287	0	1	210	0	1	186	0	1	306	0	1	305	0	1	189	0.9947	7.525e-111
NC_032008.1	24861	SNP298	G	T	.	PASS	synonymous_variant	LOW	rpoC1	253	0	1	313	0	1	214	0	1	175	0	1	342	0	1	314	0	1	165	1	1.0417e-98
NC_032008.1	25040	SNP299	C	A	.	PASS	synonymous_variant	LOW	rpoB	345	0.0029	0.5	310	0	1	240	0.0458	0.0004343	193	0.0052	0.5	375	0.0133	0.030834	336	0.0268	0.00185	180	1	1.0132e-107
NC_032008.1	25196	SNP300	A	G	.	PASS	synonymous_variant	LOW	rpoB	381	0.0105	0.062008	313	0.0032	0.5	231	0.0649	2.4134e-05	206	0.0049	0.5	352	0.0256	0.0018546	339	0.0649	1.6769e-07	186	1	2.5146e-111
NC_032008.1	25663	SNP301	G	T	.	PASS	synonymous_variant	LOW	rpoB	387	0.0052	0.24968	317	0.0063	0.24961	259	0.9961	8.6471e-153	192	1	6.2372e-115	321	1	1.7408e-192	345	0.9971	2.2183e-204	176	0.9943	4.54e-103
NC_032008.1	26063	SNP302	A	C	.	PASS	synonymous_variant	LOW	rpoB	396	0.0051	0.24968	309	0.0032	0.5	273	0.0476	0.00010547	216	0	1	360	0.0444	1.2869e-05	337	0.0386	0.00010849	156	1	2.6554e-93
NC_032008.1	26250	SNP303	T	C	.	PASS	missense_variant	MODERATE	rpoB	445	0.0022	0.5	327	0	1	248	0	1	215	0	1	343	0	1	354	0.0028	0.5	158	0.981	1.1401e-88
NC_032008.1	26260	SNP304	C	A	.	PASS	missense_variant	MODERATE	rpoB	444	0.0023	0.5	314	0.0096	0.1244	249	0.0723	2.7705e-06	214	0	1	345	0.0203	0.0075761	356	0.0393	5.3579e-05	147	0.9932	1.0001e-85
NC_032008.1	26590	SNP305	T	G	.	PASS	missense_variant	MODERATE	rpoB	406	0.0025	0.5	334	0.003	0.5	247	1	5.4491e-148	208	1	1.5114e-124	312	1	4.4989e-187	371	0.9973	5.4915e-220	166	0.994	4.3623e-97
NC_032008.1	26663	SNP306	C	T	.	PASS	synonymous_variant	LOW	rpoB	400	0	1	336	0	1	266	0.015	0.061794	220	0.0045	0.5	351	0.0285	0.00091512	361	0.0305	0.00045196	172	0.9942	1.123e-100
NC_032008.1	26690	SNP307	C	A	.	PASS	synonymous_variant	LOW	rpoB	408	0	1	335	0	1	263	0	1	235	0	1	332	0	1	357	0.9692	1.4037e-193	189	0	1
NC_032008.1	26756	SNP308	T	A	.	PASS	synonymous_variant	LOW	rpoB	376	0.0027	0.5	282	0	1	230	0.0043	0.5	227	0	1	324	0	1	320	0	1	161	1	2.6343e-96
NC_032008.1	26987	SNP309	A	T	.	PASS	synonymous_variant	LOW	rpoB	351	0	1	304	0	1	227	0	1	221	0	1	276	0	1	365	0	1	202	0.9653	1.905e-108
NC_032008.1	27242	SNP310	C	A	.	PASS	synonymous_variant	LOW	rpoB	390	0.0051	0.24968	328	0.0061	0.24962	230	0	1	253	0	1	290	0	1	425	0	1	177	0.9209	3.8935e-85
NC_032008.1	27410	SNP311	T	C	.	PASS	synonymous_variant	LOW	rpoB	339	0.0295	0.0009128	308	0.0487	2.5629e-05	223	0.0314	0.007448	285	0.1298	2.086e-12	310	0.0323	0.00090717	398	0.0427	6.4079e-06	195	0.8923	4.0406e-101
NC_032008.1	27488	SNP312	G	T	.	PASS	missense_variant	MODERATE	rpoB	294	0.0306	0.0018347	321	0.0405	0.00010784	215	0.0326	0.0074345	282	0.1525	2.0085e-14	287	0.0488	5.1888e-05	378	0.0476	3.1008e-06	169	0.875	6.2423e-84
NC_032008.1	27610	SNP313	T	G	.	PASS	synonymous_variant	LOW	rpoB	277	0	1	326	0	1	208	0	1	245	0	1	333	0	1	391	0.0051	0.24968	182	0.8956	1.2539e-82
NC_032008.1	28316	SNP314	C	G	.	PASS	upstream_gene_variant	MODIFIER	rpoC1	213	0	1	278	0	1	219	0	1	229	0	1	262	0	1	372	0.0027	0.5	186	0.9409	8.2219e-94
NC_032008.1	28346	SNP315	C	G	.	PASS	upstream_gene_variant	MODIFIER	rpoC1	203	0.0493	0.00087178	281	0.0356	0.00090017	222	0.0405	0.0017982	223	0.1121	1.4571e-08	253	0.0237	0.015164	372	0.0269	0.00091822	196	1	2.4616e-117
NC_032008.1	28420	SNP316	G	T	.	PASS	upstream_gene_variant	MODIFIER	rpoC1	163	0.0429	0.0073155	282	0.0284	0.0037146	226	0.031	0.0074528	216	0.0926	6.0157e-07	236	0.0169	0.061705	359	0.0279	0.00091646	174	0.9943	7.141e-102
NC_032008.1	28466	SNP317	C	T	.	PASS	upstream_gene_variant	MODIFIER	rpoC1	156	0	1	284	0	1	219	0.0046	0.5	224	0	1	217	0	1	363	0	1	185	0.9568	4.1348e-97
NC_032008.1	28506	SNP318	G	C	.	PASS	upstream_gene_variant	MODIFIER	rpoC1	150	0	1	257	0	1	193	0	1	192	0	1	218	0.0046	0.5	353	0	1	164	0.9939	6.8545e-96
NC_032008.1	28553	SNP319	C	T	.	PASS	upstream_gene_variant	MODIFIER	rpoC1	131	0	1	276	0	1	183	0	1	176	0	1	200	0.995	1.9524e-117	351	0	1	176	0	1
NC_032008.1	28712	SNP320	T	C	.	PASS	upstream_gene_variant	MODIFIER	rpoC1	141	0	1	232	0	1	196	0	1	161	0	1	169	1	4.1181e-101	345	0	1	151	0	1
NC_032008.1	28718	SNP321	C	A	.	PASS	upstream_gene_variant	MODIFIER	rpoC1	146	0	1	236	0.0042	0.5	190	0	1	166	0	1	186	0	1	354	0	1	148	1	1.6951e-88
NC_032008.1	28729	SNP322	C	A	.	PASS	upstream_gene_variant	MODIFIER	rpoC1	146	0	1	231	0.0043	0.5	184	0	1	156	0	1	189	0.0053	0.5	345	0	1	146	0.9932	3.9599e-85
NC_032008.1	28820	SNP323	T	C	.	PASS	upstream_gene_variant	MODIFIER	rpoC1	186	0	1	253	0	1	191	0.9843	2.9814e-108	166	0	1	210	0.0048	0.5	336	0	1	154	0	1
NC_032008.1	28821	SNP324	C	A	.	PASS	upstream_gene_variant	MODIFIER	rpoC1	190	0	1	252	0.004	0.5	195	0	1	163	0	1	207	0.0048	0.5	333	0	1	154	0.987	5.1036e-88
NC_032008.1	28835	SNP325	T	C	.	PASS	upstream_gene_variant	MODIFIER	rpoC1	186	0	1	258	0	1	200	0.005	0.5	173	0	1	218	0	1	323	0.9969	3.536e-191	165	0.0061	0.5
NC_032008.1	28836	SNP326	G	A	.	PASS	upstream_gene_variant	MODIFIER	rpoC1	185	0	1	254	0	1	194	0	1	172	0	1	213	0.0047	0.5	343	0.0029	0.5	163	0.9877	2.2414e-93
NC_032008.1	28846	SNP327	T	C	.	PASS	upstream_gene_variant	MODIFIER	rpoC1	191	0	1	263	0	1	205	0.0049	0.5	180	0	1	211	0	1	339	0.9971	8.8507e-201	176	0.9943	4.54e-103
NC_032008.1	28895	SNP328	C	A	.	PASS	upstream_gene_variant	MODIFIER	rpoC1	198	0	1	253	0.004	0.5	211	0	1	182	0	1	228	0	1	358	0	1	172	0.9942	1.123e-100
NC_032008.1	28920	SNP329	G	A	.	PASS	upstream_gene_variant	MODIFIER	rpoC1	191	0	1	262	0	1	223	0	1	188	0	1	236	0	1	352	0	1	182	0.9945	1.1653e-106
NC_032008.1	28926	SNP330	T	G	.	PASS	upstream_gene_variant	MODIFIER	rpoC1	185	0	1	252	0.0079	0.2495	221	0	1	188	0	1	222	1	5.8167e-133	341	0	1	190	0	1
NC_032008.1	28932	SNP331	G	T	.	PASS	upstream_gene_variant	MODIFIER	rpoC1	188	0	1	246	0	1	219	0	1	191	0	1	231	0.0043	0.5	349	0	1	188	1	1.58e-112
NC_032008.1	28978	SNP332	A	C	.	PASS	upstream_gene_variant	MODIFIER	rpoC1	199	0	1	247	0.004	0.5	228	0	1	225	0	1	244	1	3.4662e-146	344	0	1	177	0	1
NC_032008.1	29012	SNP333	C	A	.	PASS	upstream_gene_variant	MODIFIER	rpoC1	209	0	1	257	0.0039	0.5	231	0	1	234	0	1	268	0	1	355	0	1	158	0.9937	2.6556e-92
NC_032008.1	29081	SNP334	A	G	.	PASS	upstream_gene_variant	MODIFIER	rpoC1	234	0	1	298	0.0034	0.5	242	0.0041	0.5	234	0.0085	0.24946	293	0.9966	3.5234e-173	356	0.9972	5.5432e-211	174	0.9943	7.141e-102
NC_032008.1	29086	SNP335	C	A	.	PASS	upstream_gene_variant	MODIFIER	rpoC1	240	0	1	311	0	1	246	0	1	230	0	1	305	0	1	372	0	1	170	1	1.0326e-101
NC_032008.1	29160	SNP336	C	T	.	PASS	upstream_gene_variant	MODIFIER	rpoC1	256	0	1	303	0	1	246	0.0041	0.5	227	0	1	304	0	1	360	0	1	181	0.9945	4.623e-106
NC_032008.1	29203	SNP337	T	A	.	PASS	upstream_gene_variant	MODIFIER	rpoC1	291	0	1	285	0	1	232	0.0043	0.5	221	0.0045	0.5	297	0	1	367	0	1	167	0.988	9.2983e-96
NC_032008.1	29369	SNP338	G	T	.	PASS	upstream_gene_variant	MODIFIER	rpoC1	354	0	1	319	0	1	246	0	1	235	0.0043	0.5	330	0	1	370	0	1	183	0.9945	2.9372e-107
NC_032008.1	29411	SNP339	T	G	.	PASS	upstream_gene_variant	MODIFIER	rpoC1	351	0	1	311	0	1	261	0	1	223	0.009	0.24944	316	0	1	359	0	1	168	0.9881	2.3593e-96
NC_032008.1	29414	SNP340	G	T	.	PASS	upstream_gene_variant	MODIFIER	rpoC1	350	0	1	318	0	1	265	0	1	224	0.0045	0.5	306	0	1	366	0	1	168	0.994	2.7756e-98
NC_032008.1	29425	SNP341	A	T	.	PASS	upstream_gene_variant	MODIFIER	rpoC1	326	0	1	302	0.0033	0.5	267	0.0037	0.5	216	0	1	301	0	1	354	0	1	15	0.5333	0.0010995
NC_032008.1	29626	SNP342	C	T	.	PASS	upstream_gene_variant	MODIFIER	rpoC1	355	0.0028	0.5	269	0	1	260	0	1	209	0	1	301	0	1	348	1	1.0061e-208	197	0	1
NC_032008.1	29766	SNP343	G	T	.	PASS	upstream_gene_variant	MODIFIER	rpoC1	320	0.0031	0.5	296	0	1	228	0	1	220	0	1	321	0	1	381	0.9921	4.1474e-223	170	0	1
NC_032008.1	29798	SNP344	T	C	.	PASS	upstream_gene_variant	MODIFIER	rpoC1	283	0	1	285	0	1	219	0	1	211	0	1	313	0	1	374	0.9947	1.6327e-219	168	0	1
NC_032008.1	30037	SNP345	C	T	.	PASS	upstream_gene_variant	MODIFIER	rpoB	149	0	1	294	0.0034	0.5	209	0	1	207	0	1	246	0	1	326	0.9939	9.1872e-191	167	1	6.55e-100
NC_032008.1	30072	SNP346	G	T	.	PASS	upstream_gene_variant	MODIFIER	rpoB	130	0	1	279	0	1	184	0.9891	6.8849e-106	194	0	1	233	0	1	294	0.0102	0.12436	145	0.0621	0.0017186
NC_032008.1	30073	SNP347	A	C	.	PASS	upstream_gene_variant	MODIFIER	rpoB	133	0	1	278	0	1	193	0.0052	0.5	197	0	1	220	1	9.2648e-132	290	1	7.6307e-174	139	0.9353	3.155e-69
NC_032008.1	30077	SNP348	T	A	.	PASS	upstream_gene_variant	MODIFIER	rpoB	133	0	1	271	0	1	190	0	1	191	0	1	232	0	1	293	0	1	145	0.9241	2.4973e-70
NC_032008.1	30114	SNP349	T	G	.	PASS	upstream_gene_variant	MODIFIER	rpoB	160	0	1	282	0	1	183	0	1	203	0	1	248	0	1	325	0	1	180	1	1.0132e-107
NC_032008.1	30140	SNP350	C	G	.	PASS	upstream_gene_variant	MODIFIER	rpoB	190	0	1	299	0	1	184	0.9946	7.4031e-108	212	0	1	253	0	1	316	0.0032	0.5	193	0.0052	0.5
NC_032008.1	30173	SNP351	A	G	.	PASS	upstream_gene_variant	MODIFIER	rpoB	212	0	1	304	0	1	201	0.005	0.5	224	0	1	266	0.9962	5.4925e-157	340	0	1	196	0	1
NC_032008.1	30192	SNP352	A	T	.	PASS	upstream_gene_variant	MODIFIER	rpoB	219	0	1	289	0	1	190	0.0053	0.5	221	0	1	271	0.9963	5.5153e-160	347	1	4.0186e-208	189	1	3.9605e-113
NC_032008.1	30236	SNP353	C	T	.	PASS	upstream_gene_variant	MODIFIER	rpoB	222	0.0045	0.5	298	0	1	175	0	1	209	0	1	305	0	1	374	0.992	6.4874e-219	191	0	1
NC_032008.1	30274	SNP354	C	A	.	PASS	upstream_gene_variant	MODIFIER	rpoB	210	0	1	282	0.0071	0.24956	165	0	1	189	0	1	280	0	1	367	0	1	165	1	1.0417e-98
NC_032008.1	30287	SNP355	T	G	.	PASS	upstream_gene_variant	MODIFIER	rpoB	200	0	1	269	0	1	164	0.0061	0.5	190	0	1	269	0.9963	8.7273e-159	361	0	1	176	0	1
NC_032008.1	30323	SNP356	A	C	.	PASS	upstream_gene_variant	MODIFIER	rpoB	188	0	1	262	0	1	151	0	1	184	0	1	254	0	1	374	0.0027	0.5	168	1	1.6424e-100
NC_032008.1	30382	SNP357	C	A	.	PASS	upstream_gene_variant	MODIFIER	rpoB	228	0	1	279	0	1	162	0	1	210	0	1	274	0	1	380	0.0026	0.5	173	0.9942	2.8319e-101
NC_032008.1	30401	SNP358	A	G	.	PASS	upstream_gene_variant	MODIFIER	rpoB	237	0	1	293	0.0034	0.5	163	0	1	229	0	1	280	0	1	382	0.9974	1.3678e-226	187	0	1
NC_032008.1	30425	SNP359	G	T	.	PASS	upstream_gene_variant	MODIFIER	rpoB	238	0	1	300	0	1	159	0	1	227	0	1	280	0	1	391	0	1	189	0.9947	7.525e-111
NC_032008.1	30492	SNP360	A	C	.	PASS	upstream_gene_variant	MODIFIER	rpoB	208	0	1	304	0	1	168	0.006	0.5	227	0	1	256	1	2.1162e-153	364	0	1	182	0.0055	0.5
NC_032008.1	30543	SNP361	G	A	.	PASS	upstream_gene_variant	MODIFIER	rpoB	184	0	1	289	0.0035	0.5	174	0	1	223	0	1	259	0	1	386	0.9974	5.427e-229	175	0.0114	0.24928
NC_032008.1	30571	SNP362	C	A	.	PASS	upstream_gene_variant	MODIFIER	rpoB	174	0	1	290	0	1	177	0.0056	0.5	216	0	1	263	0.0038	0.5	405	0	1	166	0.994	4.3623e-97
NC_032008.1	30836	SNP363	T	C	.	PASS	upstream_gene_variant	MODIFIER	rpoB	205	0	1	258	0	1	210	0.0048	0.5	225	0	1	255	0	1	403	0	1	143	0.993	2.457e-83
NC_032008.1	30880	SNP364	A	G	.	PASS	upstream_gene_variant	MODIFIER	rpoB	225	0	1	260	0.0038	0.5	209	1	3.7876e-125	210	1	9.4917e-126	240	0.9958	2.1209e-141	406	1	1.308e-243	155	0.9935	1.6516e-90
NC_032008.1	30883	SNP365	A	G	.	PASS	upstream_gene_variant	MODIFIER	rpoB	229	0	1	264	0	1	213	0.0047	0.5	213	0	1	240	0	1	401	0	1	154	0.9805	2.0087e-87
NC_032008.1	31204	SNP366	G	C	.	PASS	upstream_gene_variant	MODIFIER	rpoB	200	0	1	296	0	1	203	0.0049	0.5	240	0.0042	0.5	266	0	1	408	0	1	170	0.9941	1.7657e-99
NC_032008.1	31229	SNP367	T	C	.	PASS	upstream_gene_variant	MODIFIER	rpoB	196	0.0051	0.5	288	0	1	201	0.005	0.5	229	0.9869	3.79e-132	254	0	1	386	0	1	177	0.0056	0.5
NC_032008.1	31241	SNP368	G	T	.	PASS	upstream_gene_variant	MODIFIER	rpoB	199	0.005	0.5	279	0	1	211	0	1	229	0	1	257	0.9922	1.771e-149	393	0	1	172	0.0058	0.5
NC_032008.1	31250	SNP369	G	T	.	PASS	upstream_gene_variant	MODIFIER	rpoB	196	0	1	277	0	1	214	0.0047	0.5	218	0	1	262	0	1	392	0	1	173	0.9884	2.4779e-99
NC_032008.1	31274	SNP370	T	G	.	PASS	upstream_gene_variant	MODIFIER	rpoB	176	0	1	263	0	1	207	0.0048	0.5	219	0	1	259	0	1	361	0	1	151	0.9934	4.0664e-88
NC_032008.1	31372	SNP371	C	A	.	PASS	upstream_gene_variant	MODIFIER	rpoB	201	0	1	272	0	1	188	0.0053	0.5	228	0.0088	0.24945	257	0.0039	0.5	369	0.0027	0.5	159	0.9874	5.395e-91
NC_032008.1	31389	SNP372	T	A	.	PASS	upstream_gene_variant	MODIFIER	rpoB	200	0	1	274	0	1	189	0	1	216	0.0093	0.24942	258	0	1	372	0.0027	0.5	166	0.988	3.6643e-95
NC_032008.1	31419	SNP373	G	T	.	PASS	upstream_gene_variant	MODIFIER	rpoB	195	0	1	284	0	1	175	0	1	221	0.0045	0.5	251	0	1	383	0.0052	0.24967	180	0.9889	1.6689e-103
NC_032008.1	31440	SNP374	C	G	.	PASS	upstream_gene_variant	MODIFIER	rpoB	182	0	1	294	0	1	188	0.0053	0.5	218	0	1	243	0	1	378	0	1	184	0.9837	4.2916e-104
NC_032008.1	31462	SNP375	C	T	.	PASS	upstream_gene_variant	MODIFIER	rpoB	173	0	1	271	0	1	180	0	1	202	0	1	246	0	1	351	0	1	174	0.977	1.4537e-97
NC_032008.1	31529	SNP376	A	C	.	PASS	upstream_gene_variant	MODIFIER	rpoB	202	0	1	302	0	1	212	0	1	236	0	1	250	0	1	357	0	1	196	0.9949	4.8494e-115
NC_032008.1	31620	SNP377	T	G	.	PASS	upstream_gene_variant	MODIFIER	rpoB	220	0	1	295	0	1	239	0	1	219	0	1	268	0	1	390	0.0026	0.5	191	0.9948	4.7777e-112
NC_032008.1	31644	SNP378	C	A	.	PASS	upstream_gene_variant	MODIFIER	rpoB	222	0	1	294	0	1	218	0	1	216	0	1	276	0	1	386	0	1	176	0.9886	4.0406e-101
NC_032008.1	31729	SNP379	G	T	.	PASS	upstream_gene_variant	MODIFIER	rpoB	254	0	1	292	0.0034	0.5	239	0	1	243	0.0041	0.5	281	0	1	391	1	1.3783e-234	95	0.9684	1.6766e-51
NC_032008.1	31751	SNP380	G	T	.	PASS	upstream_gene_variant	MODIFIER	rpoB	259	0	1	300	0.0067	0.24958	252	0	1	252	0.004	0.5	302	0	1	407	0.0025	0.5	179	0.9832	3.9943e-101
NC_032008.1	31773	SNP381	T	C	.	PASS	upstream_gene_variant	MODIFIER	rpoB	257	0	1	301	0	1	241	0	1	253	0	1	303	0	1	409	0	1	180	0.9889	1.6689e-103
NC_032008.1	31837	SNP382	A	G	.	PASS	upstream_gene_variant	MODIFIER	rpoB	265	0	1	321	0	1	247	0	1	268	0	1	321	0	1	425	0	1	186	0.9892	1.8658e-108
NC_032008.1	31930	SNP383	C	T	.	PASS	upstream_gene_variant	MODIFIER	rpoB	286	0.0175	0.030704	348	0.0115	0.061961	266	0.0188	0.030663	255	0.0078	0.24951	324	0.0248	0.0037386	443	0.0135	0.015361	9	0.7778	0.0011312
NC_032008.1	31931	SNP384	A	C	.	PASS	upstream_gene_variant	MODIFIER	rpoB	284	0.0176	0.0307	346	0.0116	0.061958	259	0.0193	0.030647	258	0.0078	0.24951	313	0.0256	0.0037333	432	0.0139	0.015354	9	0.7778	0.0011312
NC_032008.1	31934	SNP385	T	C	.	PASS	upstream_gene_variant	MODIFIER	rpoB	285	0.0175	0.030702	347	0.0115	0.061959	266	0.0188	0.030663	252	0.0079	0.2495	310	0.0258	0.0037317	437	0.0137	0.015357	8	0.75	0.0034965
NC_032008.1	31935	SNP386	A	G	.	PASS	upstream_gene_variant	MODIFIER	rpoB	289	0.0138	0.061851	356	0.0112	0.061973	261	0.0192	0.030652	256	0.0078	0.24951	317	0.0252	0.0037355	449	0.0134	0.015365	9	0.7778	0.0011312
NC_032008.1	31941	SNP387	C	A	.	PASS	upstream_gene_variant	MODIFIER	rpoB	280	0.0179	0.030692	348	0.0115	0.061961	271	0.0221	0.015194	253	0.0079	0.2495	314	0.0255	0.0037339	450	0.0133	0.015365	8	0.75	0.0034965
NC_032008.1	31953	SNP388	A	G	.	PASS	upstream_gene_variant	MODIFIER	rpoB	284	0.0176	0.0307	372	0.0108	0.061996	261	0.0192	0.030652	259	0.0077	0.24952	308	0.0227	0.0075479	405	0.0148	0.015336	8	0.75	0.0034965
NC_032008.1	31997	SNP389	A	C	.	PASS	upstream_gene_variant	MODIFIER	rpoB	279	0	1	340	0.0029	0.5	255	0	1	260	0	1	279	0.9928	1.235e-162
NC_032008.1	32054	SNP390	G	A,T	.	PASS	upstream_gene_variant	MODIFIER	rpoB	324	0.0123	0.061919	337	0.0267	0.00185	259	0.0116	0.12427	279	0.0108	0.12433	301	0.0166	0.030731	8	0.875	0.0006993	151	0.947	1.1523e-82
NC_032008.1	32060	SNP391	A	G	.	PASS	upstream_gene_variant	MODIFIER	rpoB	331	0.0151	0.030778	328	0.0274	0.0018475	255	0.0118	0.12426	277	0.0108	0.12432	303	0.0165	0.030735	8	0.875	0.0006993	160	0.0375	0.014897
NC_032008.1	32445	SNP392	G	T	.	PASS	upstream_gene_variant	MODIFIER	rpoB	384	0	1	291	0.0069	0.24957	238	0	1	261	0.0038	0.5	302	0.9934	2.1376e-176	351	0.9943	9.8087e-206	154	0.987	5.1036e-88
NC_032008.1	32799	SNP393	A	G	.	PASS	upstream_gene_variant	MODIFIER	rpoB	233	0	1	284	0	1	229	0	1	185	0	1	231	0.0043	0.5	355	0	1	121	0.9835	2.072e-68
NC_032008.1	32874	SNP394	C	A	.	PASS	upstream_gene_variant	MODIFIER	rpoB	164	0	1	266	0	1	215	0	1	124	0	1	127	0	1	287	0	1	89	0.9775	1.7898e-49
NC_032008.1	32950	SNP395	C	T	.	PASS	upstream_gene_variant	MODIFIER	rpoB	130	0.0077	0.5	258	0	1	197	0	1	129	0	1	156	0	1	295	0.0034	0.5	84	0.9762	1.5893e-46
NC_032008.1	32959	SNP396	A	C	.	PASS	upstream_gene_variant	MODIFIER	rpoB	141	0	1	276	0	1	193	0.9793	9.5149e-108	129	0	1	165	0	1	297	0	1	10	0	1
NC_032008.1	32983	SNP397	A	C	.	PASS	upstream_gene_variant	MODIFIER	rpoB	157	0	1	280	0	1	209	0	1	132	1	6.8763e-79	185	0	1	303	0.0033	0.5	99	0	1
NC_032008.1	32990	SNP398	G	T	.	PASS	upstream_gene_variant	MODIFIER	rpoB	165	0.0061	0.5	282	0	1	208	0	1	139	0	1	177	1	6.4306e-106	296	0.9966	5.5899e-175	101	0.9901	2.8302e-58
NC_032008.1	32995	SNP399	T	TAATA,A	.	PASS	upstream_gene_variant	MODIFIER	rpoB	172	0	1	286	0	1	211	0	1	138	0	1	179	0.8547	4.6903e-75	305	0.0033	0.5	106	0.9811	1.6038e-59
NC_032008.1	33138	SNP400	C	T	.	PASS	upstream_gene_variant	MODIFIER	psbM	301	0	1	292	0.0034	0.5	192	0	1	184	0	1	247	0	1	342	0	1	119	0.9832	3.1813e-67
NC_032008.1	33161	SNP401	A	C	.	PASS	upstream_gene_variant	MODIFIER	psbM	293	0.0034	0.5	270	0	1	183	0	1	187	0	1	252	0	1	317	0	1	120	0.9917	1.3311e-69
NC_032008.1	33225	SNP402	A	G	.	PASS	upstream_gene_variant	MODIFIER	psbM	343	0.0029	0.5	288	0.0035	0.5	203	1	1.529e-121	203	1	1.529e-121	265	1	8.2131e-159	292	0.9966	1.4022e-172	154	1	4.2213e-92
NC_032008.1	33273	SNP403	C	G	.	PASS	upstream_gene_variant	MODIFIER	psbM	368	0	1	295	0.0034	0.5	219	0	1	214	0.0047	0.5	279	0	1	313	0	1	166	0.994	4.3623e-97
NC_032008.1	33283	SNP404	T	G	.	PASS	upstream_gene_variant	MODIFIER	psbM	369	0	1	298	0.0034	0.5	220	0	1	217	0	1	274	0	1	329	0	1	159	0.9937	6.7019e-93
NC_032008.1	33469	SNP405	T	G	.	PASS	upstream_gene_variant	MODIFIER	psbM	280	0	1	278	0	1	210	0	1	195	0.0051	0.5	265	0	1	288	0	1	163	0.9939	2.7169e-95
NC_032008.1	33555	SNP406	G	T	.	PASS	upstream_gene_variant	MODIFIER	psbM	225	0	1	261	0	1	172	0	1	183	0	1	237	0	1	277	0	1	156	0.9872	3.2935e-89
NC_032008.1	33698	SNP407	T	G	.	PASS	upstream_gene_variant	MODIFIER	psbM	95	0	1	34	0.0294	0.5	124	0.9677	4.6598e-67	106	0	1	159	0	1	221	0	1
NC_032008.1	33739	SNP408	A	C	.	PASS	upstream_gene_variant	MODIFIER	psbM	69	0	1	197	0	1	138	0	1	96	0	1	123	0	1	234	0	1	141	0.9929	3.8495e-82
NC_032008.1	33821	SNP409	C	A	.	PASS	upstream_gene_variant	MODIFIER	psbM	45	0	1	184	0	1	141	1	2.7109e-84	88	0	1	90	0	1	279	0	1	145	0	1
NC_032008.1	33827	SNP410	T	G	.	PASS	upstream_gene_variant	MODIFIER	psbM	40	0	1	174	0	1	141	0	1	90	0	1	92	0	1	272	0	1	135	0.9926	1.4777e-78
NC_032008.1	33828	SNP411	A	C	.	PASS	upstream_gene_variant	MODIFIER	psbM	39	0	1	176	0	1	146	0	1	87	0	1	90	1	1.0988e-53	274	0.9964	8.7608e-162	138	0	1
NC_032008.1	33829	SNP412	G	T	.	PASS	upstream_gene_variant	MODIFIER	psbM	39	0	1	171	0	1	145	0	1	91	0	1	92	0	1	277	0	1	138	0.9928	2.3859e-80
NC_032008.1	33854	SNP413	G	T	.	PASS	upstream_gene_variant	MODIFIER	psbM	33	0	1	156	0	1	143	0	1	86	0.0116	0.5	83	1	1.729e-49	264	1	3.279e-158	143	1	1.7063e-85
NC_032008.1	33877	SNP414	T	G	.	PASS	upstream_gene_variant	MODIFIER	psbM	35	0	1	158	0	1	130	0.0077	0.5	84	0	1	91	0	1	251	0.992	6.8401e-146	125	0	1
NC_032008.1	33931	SNP415	C	A	.	PASS	upstream_gene_variant	MODIFIER	psbM	56	0	1	147	0	1	135	0.0074	0.5	90	0.0111	0.5	95	1	1.1023e-56	232	0.9914	5.251e-136	105	1	4.3992e-62
NC_032008.1	33946	SNP416	T	C	.	PASS	upstream_gene_variant	MODIFIER	psbM	68	0	1	160	0	1	140	0	1	91	0.011	0.5	116	0	1	237	0	1	131	0.9847	2.4053e-74
NC_032008.1	34174	SNP417	A	C	.	PASS	upstream_gene_variant	MODIFIER	psbM	163	0	1	253	0	1	181	0	1	187	0	1	222	1	5.8167e-133	331	0	1	167	0	1
NC_032008.1	34222	SNP418	C	T	.	PASS	upstream_gene_variant	MODIFIER	psbM	205	0	1	275	0	1	191	0.0052	0.5	213	0	1	254	0	1	360	0	1	176	1	2.565e-105
NC_032008.1	34310	SNP419	C	G	.	PASS	upstream_gene_variant	MODIFIER	psbM	243	0	1	316	0	1	210	0	1	199	0.9899	7.7899e-115	261	0	1	379	0.0026	0.5	199	0	1
NC_032008.1	34321	SNP420	G	T	.	PASS	upstream_gene_variant	MODIFIER	psbM	244	0	1	315	0.0063	0.2496	211	0	1	208	0.0048	0.5	259	0.0039	0.5	372	0.9973	1.3784e-220	189	1	3.9605e-113
NC_032008.1	34476	SNP421	A	T	.	PASS	upstream_gene_variant	MODIFIER	psbM	347	0	1	333	0	1	260	0.0038	0.5	204	0	1	312	0	1	377	0	1	166	0.994	4.3623e-97
NC_032008.1	34487	SNP422	C	G	.	PASS	upstream_gene_variant	MODIFIER	psbM	347	0	1	329	0	1	261	0	1	207	0.0048	0.5	306	0.0033	0.5	371	0.9892	1.197e-213	160	0	1
NC_032008.1	34666	SNP423	A	G	.	PASS	upstream_gene_variant	MODIFIER	psbM	425	0	1	337	0	1	245	0	1	232	0.0043	0.5	349	0	1	378	0	1	167	1	6.55e-100
NC_032008.1	35072	SNP424	C	T	.	PASS	synonymous_variant	LOW	psbD	475	0	1	318	0	1	242	0.0041	0.5	215	0.0047	0.5	363	0	1	379	0.0026	0.5	191	0.9843	2.9814e-108
NC_032008.1	35213	SNP425	T	G	.	PASS	synonymous_variant	LOW	psbD	489	0	1	312	0	1	237	0	1	198	0	1	338	0	1	368	0.0027	0.5	176	0.9886	1.8006e-102
NC_032008.1	35324	SNP426	A	G	.	PASS	synonymous_variant	LOW	psbD	463	0.0022	0.5	306	0	1	247	0.004	0.5	214	0.9953	8.047e-126	341	1	1.6318e-204	380	0.9974	2.1714e-225	181	0.989	4.2301e-104
NC_032008.1	35591	SNP427	G	A	.	PASS	synonymous_variant	LOW	psbD	541	0.0018	0.5	318	0	1	262	0	1	239	0	1	335	0.997	2.2259e-198	416	0.0048	0.2497	187	0.0053	0.5
NC_032008.1	36090	SNP428	C	T	.	PASS	synonymous_variant	LOW	psbC	395	0.0025	0.5	361	0.0028	0.5	232	0.9655	1.3759e-124	216	0	1	341	0	1	416	0.0024	0.5	169	0.0059	0.5
NC_032008.1	36093	SNP429	T	A	.	PASS	synonymous_variant	LOW	psbC	387	0.0181	0.0076016	353	0.0425	2.6218e-05	240	0.0333	0.0036806	210	0.0048	0.5	323	0.031	0.0009099	401	0.015	0.015333	153	0.9935	2.5919e-89
NC_032008.1	36486	SNP430	T	A	.	PASS	synonymous_variant	LOW	psbC	443	0	1	314	0	1	240	0	1	198	0	1	336	0	1	398	0.0025	0.5	155	0.9871	1.2965e-88
NC_032008.1	36498	SNP431	C	A	.	PASS	synonymous_variant	LOW	psbC	451	0	1	325	0	1	237	0	1	208	0	1	341	0	1	400	0.0025	0.5	149	0.9866	4.8154e-85
NC_032008.1	36554	SNP432	G	C	.	PASS	missense_variant	MODERATE	psbC	449	0	1	317	0	1	234	0	1	228	0	1	323	1	1.0914e-193	379	0	1	136	0	1
NC_032008.1	36636	SNP433	A	G	.	PASS	synonymous_variant	LOW	psbC	452	0.0022	0.5	304	0	1	245	0	1	224	1	3.6518e-134	337	0.997	1.4036e-199	361	0.9945	2.4363e-215	133	0.9774	7.0755e-74
NC_032008.1	36924	SNP434	T	C	.	PASS	synonymous_variant	LOW	psbC	447	0.0022	0.5	295	0	1	283	0	1	212	0	1	363	0	1	347	0.9885	2.4983e-199	160	0.0062	0.5
NC_032008.1	37083	SNP435	A	C	.	PASS	synonymous_variant	LOW	psbC	387	0	1	314	0.0032	0.5	250	0	1	211	0	1	306	0.9902	8.8869e-177	328	0	1	161	0	1
NC_032008.1	37145	SNP436	G	A	.	PASS	splice_region_variant&stop_retained_variant	LOW	psbC	398	0.0025	0.5	322	0	1	277	0	1	236	0.0042	0.5	316	0.9937	8.9143e-185	350	0	1	173	0	1
NC_032008.1	37171	SNP437	A	C	.	PASS	upstream_gene_variant	MODIFIER	trnD-GTC	382	0	1	323	0	1	270	0	1	226	0.0044	0.5	321	0	1	352	0	1	176	0.9773	9.455e-99
NC_032008.1	37243	SNP438	C	A	.	PASS	upstream_gene_variant	MODIFIER	trnY-GTA	298	0	1	336	0	1	249	0	1	225	0	1	307	0	1	371	0	1	163	0.9816	1.2402e-91
NC_032008.1	37329	SNP439	C	T	.	PASS	upstream_gene_variant	MODIFIER	trnY-GTA	262	0.0038	0.5	316	0	1	214	0	1	215	0	1	268	0.0037	0.5	344	0.9884	1.538e-197	147	0	1
NC_032008.1	37564	SNP440	C	A	.	PASS	upstream_gene_variant	MODIFIER	trnY-GTA	255	0	1	314	0	1	229	0	1	200	0	1	283	0	1	341	0	1	161	0.9876	3.4781e-92
NC_032008.1	37565	SNP441	T	A	.	PASS	upstream_gene_variant	MODIFIER	trnY-GTA	256	0.0039	0.5	307	0.0065	0.24959	227	0	1	200	0	1	283	0	1	342	0	1	161	0.9876	3.4781e-92
NC_032008.1	37566	SNP442	G	C	.	PASS	upstream_gene_variant	MODIFIER	trnY-GTA	264	0	1	308	0	1	223	0.9955	5.8167e-133	198	0	1	288	0	1	346	0	1	169	0	1
NC_032008.1	37591	SNP443	C	A	.	PASS	upstream_gene_variant	MODIFIER	trnE-TTC	269	0.0112	0.1243	308	0.0097	0.12439	235	0	1	189	1	3.9605e-113	259	0.9961	8.6471e-153	325	1	6.8421e-195	166	0.988	3.6643e-95
NC_032008.1	37728	SNP444	C	T	.	PASS	upstream_gene_variant	MODIFIER	trnS-TGA	264	0.0038	0.5	313	0	1	233	0.0043	0.5	215	0.0047	0.5	293	0.9932	5.197e-171	336	0.994	9.4464e-197	153	1	1.683e-91
NC_032008.1	37729	SNP445	G	A	.	PASS	upstream_gene_variant	MODIFIER	trnS-TGA	263	0	1	315	0	1	235	0	1	215	0	1	300	0	1	347	0	1	150	1	1.0666e-89
NC_032008.1	38138	SNP446	C	G	.	PASS	upstream_gene_variant	MODIFIER	trnS-TGA	95	0.0211	0.24868	229	0.0087	0.24945	186	0.0054	0.5	99	0	1	150	0	1	229	0	1	107	0.9907	7.5297e-62
NC_032008.1	38152	SNP447	T	G	.	PASS	upstream_gene_variant	MODIFIER	trnS-TGA	81	0	1	230	0	1	177	0	1	95	0.9895	1.0582e-54	131	0	1	217	0	1	109	0	1
NC_032008.1	38162	SNP448	T	C	.	PASS	upstream_gene_variant	MODIFIER	trnS-TGA	73	0.0137	0.5	228	0.0088	0.24945	178	0.0056	0.5	92	0.0109	0.5	124	0	1	212	0	1	96	0.9896	2.6871e-55
NC_032008.1	38175	SNP449	A	T	.	PASS	upstream_gene_variant	MODIFIER	trnS-TGA	64	0	1	211	0.0095	0.24941	172	0.0058	0.5	81	0.0123	0.5	100	0.99	1.1154e-57	188	1	1.58e-112	93	0.9892	1.6404e-53
NC_032008.1	38263	SNP450	G	T	.	PASS	upstream_gene_variant	MODIFIER	trnS-TGA	57	0	1	222	0.009	0.24944	169	0	1	83	0.012	0.5	83	0	1	196	0.0051	0.5	67	1	6.6743e-40
NC_032008.1	38286	SNP451	G	T	.	PASS	upstream_gene_variant	MODIFIER	trnS-TGA	72	0.0139	0.5	227	0	1	167	0	1	89	0.0112	0.5	92	0	1	201	0	1	73	0.9863	1.2584e-41
NC_032008.1	38557	SNP452	T	C	.	PASS	upstream_gene_variant	MODIFIER	trnS-TGA	204	0	1	263	0	1	213	0	1	164	0	1	214	0.0047	0.5	272	0	1	125	1	1.0964e-74
NC_032008.1	38568	SNP453	G	T	.	PASS	upstream_gene_variant	MODIFIER	trnS-TGA	204	0	1	261	0.0038	0.5	213	0	1	166	0	1	213	0	1	269	0.0037	0.5	125	1	1.0964e-74
NC_032008.1	38580	SNP454	G	T	.	PASS	upstream_gene_variant	MODIFIER	trnS-TGA	194	0	1	259	0	1	219	0	1	174	0	1	201	0.99	4.9912e-116	279	0.0036	0.5	144	0	1
NC_032008.1	38604	SNP455	A	G	.	PASS	upstream_gene_variant	MODIFIER	trnS-TGA	208	0.0048	0.5	269	0	1	235	0	1	183	0.0055	0.5	230	0	1	301	0	1	143	0.993	2.457e-83
NC_032008.1	38785	SNP456	A	C,T	.	PASS	upstream_gene_variant	MODIFIER	trnS-TGA	313	0.0096	0.1244	276	0.0036	0.5	249	0.0201	0.030623	203	0.0246	0.030477	303	0.9703	2.0998e-171	296	0.0135	0.061866	172	1	6.4914e-103
NC_032008.1	39075	SNP457	C	T	.	PASS	missense_variant	MODERATE	rps14	353	0	1	290	0	1	261	0.0038	0.5	198	0.0051	0.5	338	0	1	316	0.0032	0.5	162	0.9753	2.0154e-89
NC_032008.1	39210	SNP458	G	T	.	PASS	upstream_gene_variant	MODIFIER	trnS-TGA	316	0.0063	0.2496	277	0	1	217	0	1	139	0.0072	0.5	293	0	1	321	0	1	146	1	2.6938e-87
NC_032008.1	39264	SNP459	C	A	.	PASS	upstream_gene_variant	MODIFIER	trnS-TGA	328	0	1	301	0	1	211	0	1	154	0	1	294	0	1	319	0.9906	1.5306e-184	160	0.0062	0.5
NC_032008.1	39373	SNP460	T	A	.	PASS	synonymous_variant	LOW	psaB	352	0	1	326	0	1	243	0	1	175	0	1	328	0	1	358	0	1	149	1	4.252e-89
NC_032008.1	39799	SNP461	A	C	.	PASS	synonymous_variant	LOW	psaB	437	0	1	307	0	1	251	0	1	203	0	1	348	0	1	333	0.003	0.5	205	0.9951	1.9783e-120
NC_032008.1	40015	SNP462	A	C	.	PASS	synonymous_variant	LOW	psaB	488	0	1	335	0	1	283	0	1	247	0	1	352	0	1	342	0	1	175	0.9943	1.8006e-102
NC_032008.1	40144	SNP463	C	G	.	PASS	synonymous_variant	LOW	psaB	453	0.0022	0.5	337	0.003	0.5	270	0.0037	0.5	208	0.0048	0.5	360	0	1	336	0.006	0.24963	189	1	3.9605e-113
NC_032008.1	40897	SNP464	G	A	.	PASS	synonymous_variant	LOW	psaB	390	0	1	329	0	1	261	0	1	220	0	1	335	0.003	0.5	351	0	1	195	0.9795	6.2259e-109
NC_032008.1	41117	SNP465	C	T	.	PASS	missense_variant	MODERATE	psaB	421	0	1	356	0	1	269	0	1	186	0	1	339	0.0029	0.5	333	0	1	183	0.9781	7.875e-102
NC_032008.1	41401	SNP466	A	G	.	PASS	synonymous_variant	LOW	psaB	488	0	1	383	0	1	293	0	1	236	0	1	382	0.0026	0.5	381	0	1	186	0.9946	4.7023e-109
NC_032008.1	41879	SNP467	C	A	.	PASS	synonymous_variant	LOW	psaA	434	0	1	306	0	1	259	0	1	211	0	1	337	0.003	0.5	369	0	1	174	0.9943	7.141e-102
NC_032008.1	41993	SNP468	G	T	.	PASS	synonymous_variant	LOW	psaA	412	0	1	286	0	1	247	0	1	215	0	1	308	0	1	351	0.9943	9.8087e-206	193	0.9948	3.0329e-113
NC_032008.1	42551	SNP469	A	G	.	PASS	synonymous_variant	LOW	psaA	534	0	1	328	0.003	0.5	264	0.0038	0.5	195	0	1	348	0	1	357	0	1	203	0.9901	3.1972e-117
NC_032008.1	42965	SNP470	A	G	.	PASS	synonymous_variant	LOW	psaA	462	0	1	317	0.0032	0.5	273	0.0037	0.5	188	0.0053	0.5	369	0	1	355	0	1	193	1	1.5634e-115
NC_032008.1	43097	SNP471	T	C	.	PASS	synonymous_variant	LOW	psaA	495	0	1	298	0	1	274	0.0036	0.5	186	1	2.5146e-111	333	0	1	351	0	1	198	0	1
NC_032008.1	43186	SNP472	A	G	.	PASS	synonymous_variant	LOW	psaA	461	0.0022	0.5	298	0.0034	0.5	268	0	1	170	0	1	319	0	1	331	0	1	159	1	4.1887e-95
NC_032008.1	43220	SNP473	G	T	.	PASS	synonymous_variant	LOW	psaA	479	0.0021	0.5	311	0	1	270	0	1	182	0	1	366	0.0027	0.5	340	0.0029	0.5	161	1	2.6343e-96
NC_032008.1	43244	SNP474	A	T	.	PASS	synonymous_variant	LOW	psaA	482	0.0041	0.24974	327	0	1	262	0	1	174	0	1	374	0.0027	0.5	329	0	1	152	1	6.7102e-91
NC_032008.1	43406	SNP475	A	G	.	PASS	synonymous_variant	LOW	psaA	426	0.0047	0.24971	310	0.0065	0.24959	254	0	1	184	0	1	354	0.0056	0.24965	311	0.0032	0.5	174	1	4.0806e-104
NC_032008.1	43738	SNP476	C	T	.	PASS	missense_variant	MODERATE	psaA	409	0	1	316	0	1	261	0	1	190	0.0053	0.5	350	0.0029	0.5	303	0.9868	4.2181e-173	184	0.9891	6.8849e-106
NC_032008.1	43763	SNP477	G	T	.	PASS	synonymous_variant	LOW	psaA	400	0	1	329	0	1	265	0	1	185	0	1	347	0	1	296	0.0034	0.5	172	0.9884	9.7702e-99
NC_032008.1	43776	SNP478	G	C	.	PASS	missense_variant	MODERATE	psaA	400	0	1	316	0	1	279	0	1	184	0.0054	0.5	347	0	1	314	0	1	187	0.9786	2.7847e-105
NC_032008.1	43847	SNP479	C	A	.	PASS	upstream_gene_variant	MODIFIER	rps14	367	0	1	323	0	1	269	0	1	178	0	1	324	0	1	300	0	1	197	0.9898	1.2155e-113
NC_032008.1	43993	SNP480	T	G	.	PASS	upstream_gene_variant	MODIFIER	rps14	233	0	1	296	0.0034	0.5	239	0	1	163	0	1	285	1	7.7462e-171	295	0.9966	2.2247e-174	165	1	1.0417e-98
NC_032008.1	44325	SNP481	C	T	.	PASS	upstream_gene_variant	MODIFIER	psaB	136	0	1	277	0	1	239	0	1	150	0	1	193	0	1	288	0	1	153	0.9869	2.0087e-87
NC_032008.1	44345	SNP482	C	A	.	PASS	upstream_gene_variant	MODIFIER	psaB	120	0	1	275	0.0036	0.5	235	0	1	139	0	1	182	1	6.3678e-109	281	0.0142	0.061832	157	0.9873	8.3652e-90
NC_032008.1	44404	SNP483	A	G	.	PASS	upstream_gene_variant	MODIFIER	psaB	104	0.0096	0.5	264	0	1	236	0	1	131	0	1	183	0	1	261	0.9808	2.2297e-146	171	0.0058	0.5
NC_032008.1	44467	SNP484	G	T	.	PASS	upstream_gene_variant	MODIFIER	psaB	100	0	1	270	0	1	228	0	1	116	0	1	196	0	1	294	0	1	161	0.9938	4.2676e-94
NC_032008.1	44754	SNP485	A	T	.	PASS	upstream_gene_variant	MODIFIER	psaB	247	0.004	0.5	285	0.0035	0.5	241	0.0041	0.5	153	0	1	270	0.9963	2.194e-159	257	0.9922	1.771e-149	154	0.987	5.1036e-88
NC_032008.1	44789	SNP486	A	T	.	PASS	upstream_gene_variant	MODIFIER	psaB	239	0	1	300	0	1	244	0	1	133	0.9925	6.8763e-79	293	0.0034	0.5	274	0	1	185	0.0054	0.5
NC_032008.1	44981	SNP487	A	C	.	PASS	upstream_gene_variant	MODIFIER	psaB	249	0.004	0.5	338	0	1	230	0	1	158	0	1	301	0	1	300	0	1	198	1	1.5463e-118
NC_032008.1	45014	SNP488	G	C	.	PASS	upstream_gene_variant	MODIFIER	psaB	255	0.0039	0.5	314	0	1	237	0	1	167	0	1	295	0	1	302	0	1	191	0.9948	4.7777e-112
NC_032008.1	45066	SNP489	C	A	.	PASS	upstream_gene_variant	MODIFIER	psaB	264	0	1	309	0	1	245	0	1	173	0	1	282	0.9929	1.9818e-164	282	0	1	198	0	1
NC_032008.1	45589	SNP490	A	G	.	PASS	synonymous_variant	LOW	ycf3	285	0	1	268	0	1	185	0	1	117	0	1	285	0	1	232	0	1	169	0.9941	7.0008e-99
NC_032008.1	45746	SNP491	C	A	.	PASS	upstream_gene_variant	MODIFIER	psaB	284	0	1	284	0.0035	0.5	199	0.005	0.5	143	0.993	2.457e-83	312	1	4.4989e-187	194	1	3.9185e-116	153	0.9869	2.0087e-87
NC_032008.1	45878	SNP492	G	T	.	PASS	upstream_gene_variant	MODIFIER	psaB	261	0	1	268	0	1	202	0	1	144	0	1	283	0	1	235	0	1	21	0.8095	2.3502e-08
NC_032008.1	45956	SNP493	C	A	.	PASS	upstream_gene_variant	MODIFIER	psaB	286	0	1	303	0	1	205	0	1	158	0	1	303	0	1	225	0	1	169	0.9882	5.9857e-97
NC_032008.1	46117	SNP494	G	T	.	PASS	upstream_gene_variant	MODIFIER	psaB	244	0	1	316	0	1	184	0.9891	2.9372e-107	156	0	1	297	0	1	249	0	1	153	0	1
NC_032008.1	46244	SNP495	T	G	.	PASS	upstream_gene_variant	MODIFIER	psaB	225	0	1	299	0	1	157	0	1	146	0	1	291	0	1	233	0	1	186	0.9946	4.7023e-109
NC_032008.1	46566	SNP496	A	G	.	PASS	upstream_gene_variant	MODIFIER	psaA	160	0	1	266	0	1	166	0	1	125	0	1	232	0	1	212	0	1	173	0.9884	2.4779e-99
NC_032008.1	46645	SNP497	T	G	.	PASS	upstream_gene_variant	MODIFIER	psaA	120	0	1	276	0.0036	0.5	158	0	1	116	0	1	237	0	1	211	1	2.3786e-126	168	0.9881	2.3593e-96
NC_032008.1	46836	SNP498	G	A	.	PASS	upstream_gene_variant	MODIFIER	psaA	106	0.0094	0.5	288	0	1	193	0.0052	0.5	113	0.0088	0.5	218	0.0046	0.5	213	0.0047	0.5	185	0.9946	7.4031e-108
NC_032008.1	46872	SNP499	C	T	.	PASS	upstream_gene_variant	MODIFIER	psaA	118	0	1	299	0	1	193	0.0052	0.5	120	0	1	215	0.9953	2.0258e-126	207	0	1	182	0	1
NC_032008.1	46887	SNP500	G	C	.	PASS	upstream_gene_variant	MODIFIER	psaA	121	0	1	297	0.0034	0.5	198	0	1	122	0.0082	0.5	226	0.0044	0.5	207	0.0048	0.5	173	1	1.6275e-103
NC_032008.1	46936	SNP501	G	T	.	PASS	upstream_gene_variant	MODIFIER	psaA	126	0.0079	0.5	304	0	1	195	0.0051	0.5	125	0	1	210	1	9.4917e-126	199	1	3.8756e-119	182	1	6.3678e-109
NC_032008.1	47231	SNP502	T	C	.	PASS	upstream_gene_variant	MODIFIER	psaA	215	0	1	278	0	1	212	0	1	122	0	1	246	0	1	211	0	1	198	0.904	1.3949e-91
NC_032008.1	47305	SNP503	T	G	.	PASS	upstream_gene_variant	MODIFIER	psaA	228	0	1	301	0	1	208	0.0048	0.5	139	0.9712	7.1927e-76	260	0.0231	0.015176	223	0.991	1.2971e-130	195	1	9.8214e-117
NC_032008.1	47332	SNP504	G	C	.	PASS	upstream_gene_variant	MODIFIER	psaA	217	0	1	291	0	1	210	0	1	140	0	1	258	0.0194	0.030643	233	0.0343	0.0036748	188	1	1.58e-112
NC_032008.1	47353	SNP505	C	A	.	PASS	upstream_gene_variant	MODIFIER	psaA	221	0	1	273	0	1	207	0	1	141	0	1	252	0.0198	0.030631	233	0.0429	0.00088488	171	1	2.589e-102
NC_032008.1	47385	SNP506	C	A	.	PASS	upstream_gene_variant	MODIFIER	psaA	212	0.0047	0.5	274	0	1	223	0	1	137	0	1	251	0.0239	0.01516	236	0.0551	0.00010301	175	1	1.0231e-104
NC_032008.1	47399	SNP507	G	A	.	PASS	upstream_gene_variant	MODIFIER	psaA	206	0	1	272	0	1	224	0	1	137	0	1	248	0	1	225	0	1	168	0.9048	6.9247e-78
NC_032008.1	47418	SNP508	A	C	.	PASS	upstream_gene_variant	MODIFIER	psaA	201	0	1	259	0.0039	0.5	214	1	3.7428e-128	138	0.0072	0.5	237	0	1	225	0.0044	0.5	185	0	1
NC_032008.1	47465	SNP509	A	G	.	PASS	upstream_gene_variant	MODIFIER	psaA	192	0	1	283	0	1	230	0	1	137	0	1	249	0.0201	0.030623	230	0.0565	0.00010254	190	0.9947	1.8961e-111
NC_032008.1	47554	SNP510	A	T	.	PASS	missense_variant	MODERATE	rps4	197	0.0051	0.5	321	0.0031	0.5	224	0	1	154	0	1	267	0.0337	0.0018238	226	0.9956	5.204e-133	200	0.995	1.9524e-117
NC_032008.1	47634	SNP511	C	T	.	PASS	missense_variant	MODERATE	rps4	214	0	1	288	0	1	239	0	1	146	0	1	285	0.0211	0.015215	238	0.042	0.00088676	205	0.9951	3.8319e-122
NC_032008.1	47658	SNP512	T	G	.	PASS	missense_variant	MODERATE	rps4	240	0	1	309	0	1	243	0	1	149	0	1	287	0.0035	0.5	228	0.9518	4.1484e-118	204	0	1
NC_032008.1	47739	SNP513	A	G	.	PASS	missense_variant	MODERATE	rps4	237	0	1	315	0	1	236	0	1	136	0	1	294	0	1	227	0	1	201	0.9005	3.1859e-92
NC_032008.1	47826	SNP514	G	A	.	PASS	missense_variant	MODERATE	rps4	268	0.0485	0.00010517	335	0.0328	0.00044921	255	0.0784	6.4733e-07	142	0.993	9.7257e-83	297	0.9966	1.4045e-175	199	1	3.8756e-119	208	0.9904	1.2545e-121
NC_032008.1	48050	SNP515	C	G	.	PASS	synonymous_variant	LOW	rps4	209	0	1	327	0.0031	0.5	252	0	1	141	0	1	282	0	1	175	0	1	182	0.9231	5.6071e-88
NC_032008.1	48171	SNP516	G	C	.	PASS	upstream_gene_variant	MODIFIER	psaA	191	0.0052	0.5	339	0	1	225	0	1	135	0	1	295	0	1	193	0	1	190	0.9263	1.5599e-92
NC_032008.1	48178	SNP517	C	G	.	PASS	upstream_gene_variant	MODIFIER	psaA	191	0.0366	0.0073876	338	0.0503	6.2076e-06	229	0.0349	0.0036708	135	0.1185	9.5196e-06	290	0.9897	1.2857e-168	196	0.9898	4.8009e-113	192	1	6.2372e-115
NC_032008.1	48258	SNP518	T	C	.	PASS	upstream_gene_variant	MODIFIER	psaA	187	0	1	306	0	1	243	0	1	141	0	1	280	0	1	204	0	1	197	0.9137	3.7398e-93
NC_032008.1	48304	SNP519	T	G	.	PASS	upstream_gene_variant	MODIFIER	psaA	208	0	1	291	0	1	239	0	1	135	0	1	271	0	1	211	0	1	188	0.9096	4.4796e-88
NC_032008.1	48358	SNP520	G	A	.	PASS	upstream_gene_variant	MODIFIER	psaA	191	0	1	298	0	1	229	0	1	133	0	1	279	0	1	176	0	1	185	0.9135	1.8436e-87
NC_032008.1	48364	SNP521	C	T	.	PASS	upstream_gene_variant	MODIFIER	psaA	196	0.0612	0.00020526	302	0.043	0.00010699	233	0.0343	0.0036748	131	0.145	9.4439e-07	280	0.05	5.1672e-05	179	0.0894	1.0747e-05	184	1	4.0017e-110
NC_032008.1	48390	SNP522	C	A	.	PASS	upstream_gene_variant	MODIFIER	psaA	189	0	1	321	0	1	236	0.0127	0.1242	140	0	1	277	0	1	184	0	1	172	1	6.4914e-103
NC_032008.1	48414	SNP523	T	A	.	PASS	upstream_gene_variant	MODIFIER	psaA	179	0	1	322	0	1	230	0	1	130	0	1	266	0	1	141	0.8156	5.3248e-54	162	0.0062	0.5
NC_032008.1	48416	SNP524	C	A	.	PASS	upstream_gene_variant	MODIFIER	psaA	174	0.0057	0.5	321	0	1	237	0	1	132	0	1	259	0	1	138	0.8116	2.0224e-52	165	0.0061	0.5
NC_032008.1	48417	SNP525	A	T	.	PASS	upstream_gene_variant	MODIFIER	psaA	173	0	1	327	0	1	229	0	1	129	0	1	261	0	1	141	0.8085	3.3132e-53	163	0	1
NC_032008.1	48420	SNP526	A	T	.	PASS	upstream_gene_variant	MODIFIER	psaA	167	0	1	323	0	1	239	0	1	137	0	1	255	0	1	140	0.8071	1.1083e-52	167	0.006	0.5
NC_032008.1	48421	SNP527	T	G	.	PASS	upstream_gene_variant	MODIFIER	psaA	171	0	1	319	0	1	238	0	1	134	0	1	258	0	1	142	0.8099	9.8927e-54	158	0.0063	0.5
NC_032008.1	48423	SNP528	T	A	.	PASS	upstream_gene_variant	MODIFIER	psaA	166	0	1	312	0	1	236	0	1	132	0	1	253	0	1	141	0.8085	3.3132e-53	157	0.0064	0.5
NC_032008.1	48424	SNP529	A	T	.	PASS	upstream_gene_variant	MODIFIER	psaA	170	0.0706	0.00019969	318	0.0377	0.00021965	236	0.072	5.6597e-06	134	0.0896	0.00018835	258	0.0426	0.00043794	142	0.1127	9.757e-06	166	0.9217	5.1999e-80
NC_032008.1	48528	SNP530	A	C	.	PASS	upstream_gene_variant	MODIFIER	psaA	167	0	1	295	0.0068	0.24958	218	0.0046	0.5	125	0	1	258	0.9496	6.7682e-133	209	0	1	175	0	1
NC_032008.1	48753	SNP531	A	C	.	PASS	upstream_gene_variant	MODIFIER	psaA	71	0.0845	0.013999	246	0.0691	5.7313e-06	157	0.0764	0.00019627	68	0.2353	5.6213e-06	154	0.026	0.061281	220	0.0818	2.6555e-06	144	0.0903	9.1962e-05
NC_032008.1	48869	SNP532	T	C	.	PASS	upstream_gene_variant	MODIFIER	ycf3	33	0.0909	0.11923	187	0.0428	0.0036189	148	0.0676	0.00083459	45	0.1778	0.0027808	103	0.0194	0.24878	181	0.0608	0.00041755	91	1	2.7621e-54
NC_032008.1	48881	SNP533	T	C	.	PASS	upstream_gene_variant	MODIFIER	ycf3	33	0.0606	0.24615	183	0.0656	0.00020266	141	0.078	0.00039872	52	0.1923	0.00060611	110	0.0364	0.060792	178	0.0618	0.00041641	98	1	1.7493e-58
NC_032008.1	48980	SNP534	A	T	.	PASS	upstream_gene_variant	MODIFIER	ycf3	35	0	1	160	0	1	116	0	1	46	0	1	84	0	1	149	0	1	51	0.96	1.3143e-26
NC_032008.1	49009	SNP535	G	T	.	PASS	upstream_gene_variant	MODIFIER	ycf3	42	0.0238	0.5	184	0.0707	9.8017e-05	122	0.0574	0.0071513	53	0.2075	0.00027419	101	0.0495	0.029707	158	0.057	0.0017373	67	0.9851	4.5385e-38
NC_032008.1	49042	SNP536	T	A,TTATA	.	PASS	upstream_gene_variant	MODIFIER	ycf3	50	0.02	0.5	177	0	1	131	0	1	70	0	1	99	0.9293	1.0712e-48	156	0	1	64	0.5781	3.4211e-15
NC_032008.1	49051	SNP537	T	G	.	PASS	upstream_gene_variant	MODIFIER	ycf3	47	0	1	173	0.0058	0.5	130	0	1	70	0	1	104	0	1	147	0.8912	3.748e-66	90	0.0111	0.5
NC_032008.1	49132	SNP538	C	A	.	PASS	upstream_gene_variant	MODIFIER	ycf3	74	0.027	0.2483	197	0.066	9.9495e-05	133	0.0827	0.00039369	72	0.1667	0.00014827	151	0.0265	0.061256	153	0.1242	1.0518e-06	18	0.9286	3.7391e-07
NC_032008.1	49263	SNP539	C	A	.	PASS	upstream_gene_variant	MODIFIER	ycf3	90	0	1	217	0	1	145	0	1	94	0	1	214	0	1	181	0	1	148	0.8784	9.3252e-65
NC_032008.1	49264	SNP540	A	T	.	PASS	upstream_gene_variant	MODIFIER	ycf3	90	0	1	221	0	1	148	0	1	98	0	1	214	0	1	172	0.8721	3.5962e-74	149	0	1
NC_032008.1	49277	SNP541	A	C	.	PASS	upstream_gene_variant	MODIFIER	ycf3	90	0	1	204	0	1	153	0	1	86	0	1	189	1	3.9605e-113	157	0	1	135	0	1
NC_032008.1	49296	SNP542	T	G	.	PASS	upstream_gene_variant	MODIFIER	ycf3	102	0.049	0.029722	219	0.0639	4.9257e-05	156	0.0513	0.003563	106	0.1226	8.2547e-05	207	0.0145	0.12409	186	0.1129	2.6228e-07	147	1	6.7575e-88
NC_032008.1	49397	SNP543	G	A	.	PASS	upstream_gene_variant	MODIFIER	ycf3	150	0	1	238	0	1	183	0	1	126	0	1	231	0	1	183	0	1	170	0.9353	1.2961e-84
NC_032008.1	49464	SNP544	C	T	.	PASS	upstream_gene_variant	MODIFIER	ycf3	155	0	1	271	0.0037	0.5	191	0	1	124	0	1	253	0.9723	1.9778e-138	183	0	1	179	0	1
NC_032008.1	49513	SNP545	C	A	.	PASS	upstream_gene_variant	MODIFIER	ycf3	180	0.05	0.001763	293	0.0478	5.2065e-05	197	0.0558	0.00042304	125	0.168	1.9074e-07	245	0.0286	0.0074804	154	1	4.2213e-92	169	0.9941	7.0008e-99
NC_032008.1	49551	SNP546	T	G	.	PASS	upstream_gene_variant	MODIFIER	ycf3	208	0.0481	0.00087422	282	0.0461	0.00010597	197	0.066	9.9495e-05	126	0.1508	9.1633e-07	240	0.025	0.015139	181	0.0884	1.0791e-05	208	0.9952	3.1589e-122
NC_032008.1	49873	SNP547	T	A	.	PASS	upstream_gene_variant	MODIFIER	ycf3	142	0.0634	0.0017138	300	0.0267	0.0037259	167	0.024	0.061376	115	0.9652	8.7571e-62	216	0.9954	9.3788e-129	153	0.9935	6.7102e-91	158	0.9937	2.6556e-92
NC_032008.1	49952	SNP548	A	C	.	PASS	upstream_gene_variant	MODIFIER	ycf3	162	0	1	304	0	1	187	0.0053	0.5	127	0	1	239	0	1	176	0	1	198	0.9495	5.185e-102
NC_032008.1	50019	SNP549	T	G	.	PASS	upstream_gene_variant	MODIFIER	ycf3	153	0.0654	0.00083903	299	0.0334	0.00090443	183	0.0437	0.0036112	132	0.1061	4.2436e-05	258	0.0271	0.007497	168	0.994	2.7756e-98	176	0.9886	4.0406e-101
NC_032008.1	50027	SNP550	A	G	.	PASS	upstream_gene_variant	MODIFIER	ycf3	163	0	1	295	0	1	184	0	1	130	0	1	257	0	1	173	0	1	180	0.9444	1.3455e-91
NC_032008.1	50214	SNP551	G	A	.	PASS	upstream_gene_variant	MODIFIER	ycf3	182	0	1	310	0	1	193	0	1	140	0	1	268	0	1	176	0	1	190	0.9263	1.5599e-92
NC_032008.1	50273	SNP552	G	T	.	PASS	upstream_gene_variant	MODIFIER	ycf3	199	0.0251	0.030466	284	0.0493	5.1796e-05	190	0.0368	0.0073853	133	0.0902	0.00018797	249	0.0321	0.0036895	153	0.0784	0.00019511	186	1	2.5146e-111
NC_032008.1	50320	SNP553	A	G	.	PASS	upstream_gene_variant	MODIFIER	ycf3	204	0.0441	0.0017848	293	0.058	6.0085e-06	201	1	2.4344e-120	126	0.9921	3.4949e-73	267	1	5.1525e-160	176	0.9943	4.54e-103	176	1	2.565e-105
NC_032008.1	50350	SNP554	G	T	.	PASS	upstream_gene_variant	MODIFIER	ycf3	200	0.005	0.5	292	0	1	202	0	1	121	0	1	289	0	1	172	0	1	164	0.8963	1.2919e-74
NC_032008.1	50453	SNP555	T	C	.	PASS	upstream_gene_variant	MODIFIER	ycf3	198	0.0404	0.0036346	290	0.0345	0.00090249	195	0.0667	9.9279e-05	124	0.0887	0.00038732	262	0.042	0.00043868	193	0.057	0.00042175	172	0.9942	2.589e-102
NC_032008.1	50504	SNP556	G	A	.	PASS	upstream_gene_variant	MODIFIER	ycf3	195	0	1	277	0	1	193	0.0052	0.5	154	0	1	254	0	1	191	0	1	173	0.8613	7.1091e-73
NC_032008.1	50626	SNP557	G	A	.	PASS	upstream_gene_variant	MODIFIER	ycf3	164	0.0061	0.5	275	0.0073	0.24954	172	0	1	143	0	1	240	0	1	175	0	1	168	0.881	7.2041e-74
NC_032008.1	50736	SNP558	C	A	.	PASS	upstream_gene_variant	MODIFIER	ycf3	135	0.0741	0.0008216	277	0.0542	2.512e-05	164	0.0427	0.0073185	130	0.0923	0.00018718	227	0.0441	0.00088253	200	0.055	0.00042397	166	0.988	3.6643e-95
NC_032008.1	50813	SNP559	G	T	.	PASS	upstream_gene_variant	MODIFIER	ycf3	150	0.0067	0.5	258	0	1	169	0	1	126	0	1	255	0	1	192	0	1	194	0.8866	2.6282e-86
NC_032008.1	50819	SNP560	A	G	.	PASS	upstream_gene_variant	MODIFIER	ycf3	153	0.0784	0.00019511	254	0.0433	0.00043717	160	0.0688	0.00040877	120	0.0833	0.00080332	269	0.0483	0.00010523	182	0.0549	0.00086013	196	1	2.4616e-117
NC_032008.1	50830	SNP561	G	T	.	PASS	upstream_gene_variant	MODIFIER	ycf3	144	0.0833	0.00019228	253	0.0514	0.00010422	167	0.0719	0.00019895	116	0.0776	0.0016625	273	0.044	0.00021578	180	0.05	0.001763	184	1	4.0017e-110
NC_032008.1	50841	SNP562	G	T	.	PASS	upstream_gene_variant	MODIFIER	ycf3	142	0.0915	9.1579e-05	246	0.0528	0.00010374	166	0.0723	0.0001987	114	0.0789	0.0016576	272	0.0515	5.1413e-05	180	0.05	0.001763	191	1	2.4884e-114
NC_032008.1	50933	SNP563	A	G	.	PASS	upstream_gene_variant	MODIFIER	ycf3	139	0.0791	0.00039751	251	0.0398	0.00089128	152	0.0658	0.00083816	112	0.0804	0.0016526	237	0.0506	0.00021167	167	0.0539	0.0017486	175	1	1.0231e-104
NC_032008.1	50962	SNP564	G	C	.	PASS	upstream_gene_variant	MODIFIER	ycf3	123	0.0894	0.00038655	256	0.0508	0.00010442	151	0.0728	0.00040431	116	0.0862	0.0007977	228	0.0439	0.00088293	167	0.0599	0.00085009	181	1	2.5401e-108
NC_032008.1	51032	SNP565	A	C	.	PASS	upstream_gene_variant	MODIFIER	ycf3	147	0	1	246	0	1	156	0	1	110	0.0091	0.5	222	0	1	180	0	1	184	0.9185	5.4151e-88
NC_032008.1	51039	SNP566	C	A	.	PASS	upstream_gene_variant	MODIFIER	ycf3	149	0.0738	0.00040325	259	0.0386	0.00089385	159	0.044	0.0073031	112	0.0893	0.0007917	239	0.0418	0.00088712	196	0.051	0.00086763	184	0.9946	7.4031e-108
NC_032008.1	51047	SNP567	T	C	.	PASS	upstream_gene_variant	MODIFIER	ycf3	148	0	1	261	0	1	160	0	1	109	0	1	231	0	1	192	0	1	177	0.9096	6.0115e-83
NC_032008.1	51080	SNP568	C	G	.	PASS	upstream_gene_variant	MODIFIER	ycf3	141	0.0709	0.00082788	254	0.0709	2.7923e-06	163	0.0429	0.0073155	109	0.9908	4.8377e-63	218	1	1.4756e-130	203	1	1.529e-121	177	0.9944	1.1446e-103
NC_032008.1	51111	SNP569	C	G	.	PASS	upstream_gene_variant	MODIFIER	ycf3	148	0.0676	0.00083459	266	0.0639	5.86e-06	171	0.0468	0.0035926	111	0.0991	0.00037643	219	0.9954	8.1345e-129	201	1	2.4344e-120	175	0.9943	1.8006e-102
NC_032008.1	51119	SNP570	A	C	.	PASS	upstream_gene_variant	MODIFIER	ycf3	144	0.0625	0.0017171	268	0.0597	1.2117e-05	171	0.0468	0.0035926	116	0.1034	0.00018096	227	0.0441	0.00088253	211	0.0474	0.00087563	169	0.9882	5.9857e-97
NC_032008.1	51352	SNP571	A	G	.	PASS	synonymous_variant	LOW	ndhJ	166	0.0723	0.0001987	259	0.0386	0.00089385	160	0.075	0.00019711	115	0.0783	0.0016601	238	0.063	2.4307e-05	177	0.0621	0.00041603	176	1	2.565e-105
NC_032008.1	51431	SNP572	A	T	.	PASS	missense_variant	MODERATE	ndhJ	159	0	1	229	0.0044	0.5	145	0	1	101	1	2.7747e-60	248	1	1.365e-148	158	0.9937	2.6556e-92	179	0.9888	6.584e-103
NC_032008.1	51802	SNP573	T	G	.	PASS	upstream_gene_variant	MODIFIER	rps4	154	0	1	294	0.0034	0.5	143	0	1	135	0	1	258	0	1	154	0.9935	6.5431e-90	201	0.0597	0.00020617
NC_032008.1	52465	SNP574	T	C	.	PASS	synonymous_variant	LOW	ndhK	249	0.0402	0.00089062	294	0.051	2.5411e-05	152	0.0329	0.030224	134	0.1343	2.0701e-06	254	0.0433	0.00043717	192	0.0521	0.00086598	207	0.9952	1.2545e-121
NC_032008.1	52525	SNP575	T	C	.	PASS	synonymous_variant	LOW	ndhK	215	0.0279	0.015083	295	0.0441	0.00010665	169	0.0355	0.014936	138	0.1087	2.0421e-05	246	0.061	2.4493e-05	199	0.9447	7.525e-111	208	0.0481	0.00087422
NC_032008.1	52657	SNP576	C	A	.	PASS	synonymous_variant	LOW	ndhC	215	0.0512	0.00042828	265	0.0377	0.00089568	153	0.0523	0.0035565	117	0.1111	8.5821e-05	248	0.0403	0.00089028	187	0.0374	0.0073786	191	1	2.4884e-114
NC_032008.1	52803	SNP577	T	G	.	PASS	synonymous_variant	LOW	ndhC	221	0	1	240	0	1	144	0	1	150	0.0067	0.5	194	0	1	197	0.934	1.0477e-97	211	0.0047	0.5
NC_032008.1	52942	SNP578	A	T	.	PASS	synonymous_variant	LOW	ndhC	189	0.0423	0.0036204	259	0.0232	0.015174	147	0.1088	9.8842e-06	118	0.1186	4.0537e-05	200	0.045	0.0017815	205	0.0683	4.8516e-05	189	0.9947	7.525e-111
NC_032008.1	53047	SNP579	G	A	.	PASS	upstream_gene_variant	MODIFIER	rps4	198	0.0051	0.5	258	0	1	148	0	1	142	0	1	203	0	1	198	0	1	174	0.8218	2.0995e-67
NC_032008.1	53050	SNP580	G	T	.	PASS	upstream_gene_variant	MODIFIER	rps4	198	0	1	254	0	1	151	0	1	140	0	1	203	0	1	196	0	1	172	0.8256	3.6712e-67
NC_032008.1	53052	SNP581	T	A	.	PASS	upstream_gene_variant	MODIFIER	rps4	196	0	1	248	0	1	145	0	1	140	0	1	199	0	1	193	0	1	168	0.8214	4.8571e-65
NC_032008.1	53054	SNP582	A	C	.	PASS	upstream_gene_variant	MODIFIER	rps4	202	0	1	253	0	1	148	0	1	140	0	1	204	0	1	191	0	1	171	0.8246	1.2467e-66
NC_032008.1	53057	SNP583	T	C	.	PASS	upstream_gene_variant	MODIFIER	rps4	199	0	1	244	0	1	148	0	1	137	0	1	205	0	1	194	0	1	174	0.8218	5.4522e-68
NC_032008.1	53091	SNP584	C	T	.	PASS	upstream_gene_variant	MODIFIER	rps4	167	0	1	238	0	1	151	0	1	123	0	1	198	0.9293	4.2373e-97	182	0	1	179	0.0056	0.5
NC_032008.1	53102	SNP585	T	G	.	PASS	upstream_gene_variant	MODIFIER	rps4	159	0	1	229	0	1	153	0	1	112	0.875	9.5991e-49	203	0	1	184	0	1	180	0.0056	0.5
NC_032008.1	53150	SNP586	T	G	.	PASS	upstream_gene_variant	MODIFIER	trnT-TGT	149	0	1	208	0	1	148	0	1	106	0	1	189	0.9259	5.7962e-92	179	0.0056	0.5	174	0	1
NC_032008.1	53235	SNP587	C	A	.	PASS	upstream_gene_variant	MODIFIER	trnT-TGT	143	0.0629	0.0017155	225	0.04	0.0018002	145	0.0621	0.0017186	115	0.0957	0.00038002	193	0.057	0.00042175	172	0.0988	5.0358e-06	169	0.9941	7.0008e-99
NC_032008.1	53397	SNP588	G	C	.	PASS	upstream_gene_variant	MODIFIER	trnT-TGT	166	0.0422	0.0073244	225	0.0133	0.12416	148	0.0405	0.014839	127	0.0394	0.030022	224	0.0446	0.00088131	196	0.0663	9.9388e-05	162	1	6.6062e-97
NC_032008.1	53445	SNP589	C	A	.	PASS	upstream_gene_variant	MODIFIER	trnT-TGT	162	0	1	228	0	1	153	0	1	139	0	1	208	0	1	192	0	1	169	0.929	1.8179e-83
NC_032008.1	53554	SNP590	G	T	.	PASS	upstream_gene_variant	MODIFIER	ndhJ	172	0.0058	0.5	252	0	1	161	0	1	154	0	1	218	0.9725	2.42e-119	210	0	1	177	0.0056	0.5
NC_032008.1	53583	SNP591	C	A	.	PASS	upstream_gene_variant	MODIFIER	ndhJ	185	0.0324	0.014995	251	0.0398	0.00089128	166	0.1024	4.9568e-06	157	0.0064	0.5	230	0.0348	0.0036719	226	0.0531	0.00021017	183	0.9891	2.7169e-105
NC_032008.1	53675	SNP592	T	G	.	PASS	upstream_gene_variant	MODIFIER	ndhJ	175	0	1	291	0	1	185	0	1	166	0.988	3.6643e-95	234	0	1	215	0	1	197	0	1
NC_032008.1	53687	SNP593	T	A	.	PASS	upstream_gene_variant	MODIFIER	ndhJ	181	0.0497	0.001764	283	0.0389	0.00044225	174	0.1034	2.4006e-06	158	0.0127	0.24921	232	0.056	0.0001027	211	0.9905	5.3703e-122	195	0.9949	1.925e-114
NC_032008.1	54100	SNP594	G	A	.	PASS	upstream_gene_variant	MODIFIER	ndhJ	281	0	1	285	0	1	200	0	1	150	0	1	290	0	1	222	0.9099	5.0622e-104	187	0	1
NC_032008.1	54385	SNP595	T	G	.	PASS	upstream_gene_variant	MODIFIER	ndhJ	272	0	1	296	0	1	231	0	1	153	0	1	293	0	1	230	0	1	196	0.9184	1.0963e-93
NC_032008.1	54637	SNP596	T	C	.	PASS	upstream_gene_variant	MODIFIER	ndhJ	263	0.019	0.030656	312	0.0577	2.9641e-06	253	0.0158	0.061758	166	0.0181	0.12387	320	0.0469	2.5787e-05	247	0.0486	0.00021293	171	0.8187	8.124e-66
NC_032008.1	54638	SNP597	T	A	.	PASS	upstream_gene_variant	MODIFIER	ndhJ	265	0.0189	0.030661	310	0.0613	1.4353e-06	257	0.0156	0.06177	169	0.0118	0.24926	319	0.047	2.5787e-05	245	0.049	0.00021268	168	0.8155	3.1179e-64
NC_032008.1	54640	SNP598	C	A	.	PASS	upstream_gene_variant	MODIFIER	ndhJ	264	0.0152	0.061789	308	0.0617	1.4326e-06	253	0.0119	0.12426	171	0.0117	0.24927	316	0.0475	2.5745e-05	247	0.0486	0.00021293	171	0.807	3.1859e-64
NC_032008.1	54641	SNP599	T	A	.	PASS	upstream_gene_variant	MODIFIER	ndhJ	264	0.0189	0.030659	305	0.0623	1.4284e-06	257	0.0156	0.06177	168	0.0119	0.24925	317	0.0473	2.5759e-05	244	0.0492	0.00021256	167	0.8084	6.5281e-63
NC_032008.1	54642	SNP600	T	G	.	PASS	upstream_gene_variant	MODIFIER	ndhJ	265	0.0189	0.030661	304	0.0625	1.427e-06	258	0.0155	0.061773	169	0.0118	0.24926	315	0.0476	2.5731e-05	248	0.0484	0.00021305	172	0.814	1.5326e-65
NC_032008.1	54644	SNP601	T	A	.	PASS	upstream_gene_variant	MODIFIER	ndhJ	267	0.0187	0.030665	303	0.0627	1.4256e-06	260	0.0154	0.061778	167	0.012	0.24925	316	0.0475	2.5745e-05	239	0.0502	0.00021193	171	0.8187	8.124e-66
NC_032008.1	54645	SNP602	G	A	.	PASS	upstream_gene_variant	MODIFIER	ndhJ	266	0.0188	0.030663	307	0.0586	2.9515e-06	269	0.0149	0.061802	166	0.012	0.24924	310	0.0484	2.5659e-05	241	0.0498	0.00021218	170	0.8059	1.0651e-63
NC_032008.1	54753	SNP603	T	G	.	PASS	upstream_gene_variant	MODIFIER	ndhJ	277	0	1	326	0.0031	0.5	254	0	1	153	0.9935	2.5919e-89	295	0	1	242	0	1	193	0.9482	4.0874e-99
NC_032008.1	54769	SNP604	T	G	.	PASS	upstream_gene_variant	MODIFIER	ndhJ	290	0	1	340	0	1	261	0	1	153	0	1	300	0	1	215	0.9116	3.7677e-101	201	0	1
NC_032008.1	55166	SNP605	C	T	.	PASS	synonymous_variant	LOW	atpE	414	0	1	353	0.0057	0.24965	275	0.0036	0.5	177	0.0056	0.5	304	0.9539	2.7005e-158	266	0	1	223	0.0045	0.5
NC_032008.1	55270	SNP606	T	C	.	PASS	synonymous_variant	LOW	atpB	418	0	1	320	0	1	264	0	1	164	0	1	340	0	1	259	0.9537	8.5093e-135	218	0.0092	0.24943
NC_032008.1	55501	SNP607	A	G	.	PASS	synonymous_variant	LOW	atpB	483	0.0352	6.6112e-06	344	0.0436	2.6112e-05	285	0.0351	0.00090122	176	0.9943	4.54e-103	332	1	4.2208e-199	242	0.9959	1.3421e-142	234	0.9957	8.3646e-138
NC_032008.1	55534	SNP608	G	T	.	PASS	missense_variant	MODERATE	atpB	492	0.0407	7.8314e-07	337	0.0326	0.00044944	276	0.0326	0.0018279	178	0.0112	0.2493	349	0.0487	6.249e-06	276	0.087	3.5351e-08	209	0.9952	7.9541e-123
NC_032008.1	55867	SNP609	A	G	.	PASS	synonymous_variant	LOW	atpB	509	0.0275	5.5749e-05	353	0.0312	0.00045115	278	0.0396	0.00044145	208	0.9904	3.3168e-120	366	0.9973	5.5103e-217	257	0.9961	1.3676e-151	186	0.9946	4.7023e-109
NC_032008.1	55903	SNP610	A	G	.	PASS	synonymous_variant	LOW	atpB	496	0.0242	0.00022825	359	0.0334	0.00022237	294	0.0374	0.00044392	187	0.9947	1.185e-109	377	0.992	3.2964e-219	260	0.9962	2.1743e-153	202	0.995	1.2385e-118
NC_032008.1	56272	SNP611	C	A	.	PASS	synonymous_variant	LOW	atpB	467	0.03	5.529e-05	346	0.0491	6.238e-06	283	0.053	2.5226e-05	189	0.0053	0.5	366	0.041	2.6363e-05	273	0.0366	0.00089771	221	0.8959	1.5463e-118
NC_032008.1	56341	SNP612	A	G	.	PASS	synonymous_variant	LOW	atpB	468	0	1	332	0	1	274	0	1	181	0	1	346	0	1	294	0	1	220	0.9	8.5625e-101
NC_032008.1	56344	SNP613	C	G	.	PASS	synonymous_variant	LOW	atpB	479	0	1	341	0	1	280	0	1	180	0.0056	0.5	353	0	1	308	0	1	223	0.8924	1.9686e-100
NC_032008.1	56418	SNP614	T	G	.	PASS	missense_variant	MODERATE	atpB	470	0	1	323	0	1	258	0	1	175	0	1	346	0.0029	0.5	276	0.9384	3.026e-138	196	0.9235	8.274e-95
NC_032008.1	56488	SNP615	T	G	.	PASS	synonymous_variant	LOW	atpB	408	0	1	313	0	1	239	0.0042	0.5	189	0	1	354	0.9463	9.3087e-181	282	0	1	206	0	1
NC_032008.1	56511	SNP616	C	G	.	PASS	missense_variant	MODERATE	atpB	381	0	1	300	0	1	242	0	1	179	0	1	346	0	1	276	0	1	196	0.9337	3.9213e-97
NC_032008.1	56528	SNP617	T	C	.	PASS	missense_variant	MODERATE	atpB	371	0.0323	0.00022299	296	0.0473	5.2122e-05	238	0.0462	0.00043386	183	0.0055	0.5	327	1	4.2894e-196	270	0.0481	0.00010523	202	0.0495	0.00087128
NC_032008.1	56529	SNP618	G	T	.	PASS	missense_variant	MODERATE	atpB	370	0	1	282	0.0035	0.5	235	0	1	182	0	1	327	0	1	271	0.9519	7.3401e-140	191	0	1
NC_032008.1	56624	SNP619	G	A	.	PASS	missense_variant	MODERATE	atpB	330	0.0273	0.0018481	298	0.0403	0.00021807	238	0.0504	0.0002118	174	1	4.0806e-104	297	1	4.7132e-178	267	1	5.1525e-160	196	0.9949	4.8494e-115
NC_032008.1	56868	SNP620	C	A	.	PASS	upstream_gene_variant	MODIFIER	ndhK	240	0	1	333	0	1	256	0	1	172	0	1	288	0	1	291	0	1	184	0.8967	9.5959e-84
NC_032008.1	56981	SNP621	G	A	.	PASS	upstream_gene_variant	MODIFIER	ndhK	204	0	1	332	0	1	230	0	1	157	0	1	259	0	1	310	0	1	192	0.9375	4.864e-96
NC_032008.1	57053	SNP622	A	C	.	PASS	upstream_gene_variant	MODIFIER	ndhK	189	0.0106	0.24934	279	0.0394	0.00044161	232	0.0259	0.01512	138	0	1	263	0.0266	0.007503	299	0.0334	0.00090467	180	1	1.0132e-107
NC_032008.1	57212	SNP623	A	G	.	PASS	upstream_gene_variant	MODIFIER	ndhK	222	0	1	277	0	1	208	0	1	148	0	1	227	0	1	263	0	1	111	1	2.7737e-66
NC_032008.1	57240	SNP624	G	C	.	PASS	upstream_gene_variant	MODIFIER	ndhK	246	0	1	304	0.0033	0.5	232	0	1	160	0.9938	1.6912e-93	266	0	1	270	0.0037	0.5	127	0	1
NC_032008.1	57716	SNP625	A	C	.	PASS	missense_variant	MODERATE	rbcL	507	0.002	0.5	308	0.0032	0.5	251	0	1	197	0	1	381	0.0052	0.24967	311	0	1	179	0.905	5.1722e-83
NC_032008.1	58021	SNP626	A	T	.	PASS	synonymous_variant	LOW	rbcL	542	0	1	294	0	1	244	0	1	208	0	1	368	0	1	325	0	1	192	0.8646	2.0651e-81
NC_032008.1	58210	SNP627	G	C	.	PASS	missense_variant	MODERATE	rbcL	576	0	1	368	0	1	283	0	1	224	0	1	373	0	1	334	0.003	0.5	202	0.9158	5.5609e-96
NC_032008.1	58282	SNP628	T	G	.	PASS	synonymous_variant	LOW	rbcL	543	0.0018	0.5	349	0.0029	0.5	270	0	1	212	0.0047	0.5	387	0.9664	3.1065e-208	325	0.0031	0.5	221	0	1
NC_032008.1	58573	SNP629	A	G	.	PASS	synonymous_variant	LOW	rbcL	539	0	1	347	0	1	263	0	1	191	0	1	350	0	1	294	0	1	207	0.9903	1.3109e-119
NC_032008.1	58711	SNP630	A	C	.	PASS	synonymous_variant	LOW	rbcL	466	0	1	311	0	1	244	0	1	183	0	1	363	0.0028	0.5	245	0	1	159	0.9874	5.395e-91
NC_032008.1	58930	SNP631	T	A	.	PASS	upstream_gene_variant	MODIFIER	atpE	354	0	1	322	0	1	241	0	1	151	1	2.6752e-90	333	0	1	259	0.0039	0.5	181	0	1
NC_032008.1	59024	SNP632	C	A	.	PASS	upstream_gene_variant	MODIFIER	atpE	324	0	1	324	0	1	261	0	1	158	0	1	267	0.0037	0.5	248	0.9839	2.2395e-140	191	0.0157	0.12402
NC_032008.1	59036	SNP633	C	G	.	PASS	upstream_gene_variant	MODIFIER	atpE	324	0	1	328	0	1	268	0	1	156	0	1	265	0	1	252	0	1	180	1	1.0132e-107
NC_032008.1	59182	SNP634	C	A	.	PASS	upstream_gene_variant	MODIFIER	atpE	225	0	1	284	0	1	247	0	1	167	0	1	259	0	1	251	0	1	156	1	2.6554e-93
NC_032008.1	59408	SNP635	C	T	.	PASS	upstream_gene_variant	MODIFIER	atpE	172	0.0058	0.5	300	0.0067	0.24958	181	1	2.5401e-108	128	1	1.7335e-76	210	0.9952	2.0028e-123				132	0.9924	9.1455e-77
NC_032008.1	59525	SNP636	T	G	.	PASS	upstream_gene_variant	MODIFIER	atpE	225	0	1	303	0.0033	0.5	220	0	1	152	0.0066	0.5	248	0	1	248	0	1	165	0.9879	1.4439e-94
NC_032008.1	60032	SNP637	A	C	.	PASS	missense_variant	MODERATE	accD	271	0.0037	0.5	280	0	1	207	0	1	166	0	1	278	0	1	227	0.9824	6.6391e-128	177	0	1
NC_032008.1	60133	SNP638	A	G	.	PASS	missense_variant	MODERATE	accD	272	0	1	274	0	1	193	0	1	153	0	1	303	0	1	258	0	1	168	1	1.6424e-100
NC_032008.1	60142	SNP639	A	G	.	PASS	missense_variant	MODERATE	accD	273	0	1	277	0	1	193	0.0052	0.5	153	0	1	314	0	1	265	0	1	170	1	1.0326e-101
NC_032008.1	60168	SNP640	G	A	.	PASS	missense_variant	MODERATE	accD	267	0	1	278	0	1	199	0	1	161	0	1	308	0	1	275	0	1	173	1	1.6275e-103
NC_032008.1	60177	SNP641	A	C	.	PASS	synonymous_variant	LOW	accD	264	0	1	279	0	1	198	0	1	165	0	1	311	0	1	273	0.9853	3.0531e-155	167	0	1
NC_032008.1	60188	SNP642	T	A	.	PASS	missense_variant	MODERATE	accD	263	0	1	280	0	1	205	0	1	161	0	1	306	0	1	278	0	1	162	1	6.6062e-97
NC_032008.1	60199	SNP643	T	G	.	PASS	missense_variant	MODERATE	accD	258	0	1	278	0	1	211	0.0047	0.5	161	0	1	305	0	1	284	0	1	175	0.9943	1.8006e-102
NC_032008.1	60250	SNP644	A	C	.	PASS	missense_variant	MODERATE	accD	252	0	1	278	0.0036	0.5	216	0	1	180	0	1	301	0	1	266	0	1	164	0.9817	3.167e-92
NC_032008.1	60266	SNP645	G	T	.	PASS	missense_variant	MODERATE	accD	261	0	1	285	0.0035	0.5	212	0	1	181	0	1	298	0	1	265	0	1	166	0.994	4.3623e-97
NC_032008.1	60272	SNP646	G	T	.	PASS	missense_variant	MODERATE	accD	270	0.0037	0.5	285	0	1	210	0	1	181	0.0055	0.5	305	0.0033	0.5	265	0.0038	0.5	170	0.9941	1.7657e-99
NC_032008.1	60299	SNP647	C	A	.	PASS	missense_variant	MODERATE	accD	262	0.0038	0.5	296	0	1	212	0	1	181	0.0055	0.5	287	0	1	267	0	1	175	0.9943	1.8006e-102
NC_032008.1	60353	SNP648	T	C	.	PASS	synonymous_variant	LOW	accD	266	0	1	310	0	1	197	0	1	171	0	1	277	0	1	251	0	1	177	0.9944	1.1446e-103
NC_032008.1	60359	SNP649	G	A	.	PASS	synonymous_variant	LOW	accD	271	0	1	294	0	1	196	0	1	171	0	1	292	0	1	255	0	1	181	1	2.5401e-108
NC_032008.1	60497	SNP650	A	G	.	PASS	synonymous_variant	LOW	accD	258	0	1	269	0	1	166	0	1	142	0	1	272	0	1	224	0	1	146	1	2.6938e-87
NC_032008.1	60519	SNP651	G	C	.	PASS	missense_variant	MODERATE	accD	268	0.0037	0.5	273	0	1	167	0	1	150	0	1	254	0.0039	0.5	224	0	1	148	1	1.6951e-88
NC_032008.1	60569	SNP652	T	C	.	PASS	synonymous_variant	LOW	accD	275	0	1	269	0	1	168	0.006	0.5	153	0	1	247	0	1	203	0	1	149	1	4.252e-89
NC_032008.1	60695	SNP653	A	C	.	PASS	synonymous_variant	LOW	accD	296	0	1	260	0	1	176	0.0057	0.5	133	0	1	264	0.0038	0.5	195	0	1	158	0.9873	2.1245e-90
NC_032008.1	60732	SNP654	A	C	.	PASS	missense_variant	MODERATE	accD	303	0	1	268	0	1	184	0.0054	0.5	127	0	1	268	0	1	198	0.9899	3.0772e-114	182	0	1
NC_032008.1	60893	SNP655	G	A	.	PASS	synonymous_variant	LOW	accD	271	0	1	273	0	1	174	0	1	135	0.0074	0.5	269	0	1	201	0	1	172	0.9884	9.7702e-99
NC_032008.1	61088	SNP656	A	C	.	PASS	upstream_gene_variant	MODIFIER	atpB	178	0	1	266	0	1	197	0	1	161	0	1	270	0	1	228	0.9825	1.6926e-128	205	0.0049	0.5
NC_032008.1	61149	SNP657	T	G	.	PASS	upstream_gene_variant	MODIFIER	atpB	161	0	1	244	0	1	197	0	1	140	0.9929	1.5235e-81	229	0	1	213	0	1	194	0	1
NC_032008.1	61155	SNP658	G	T	.	PASS	upstream_gene_variant	MODIFIER	atpB	158	0	1	251	0	1	196	0	1	146	0	1	235	0	1	215	0	1	189	0.9894	7.1864e-109
NC_032008.1	61310	SNP659	G	T	.	PASS	upstream_gene_variant	MODIFIER	atpB	128	0	1	256	0	1	164	0	1	120	0	1	241	0	1	218	0	1	182	0.978	3.0742e-101
NC_032008.1	61351	SNP660	T	G	.	PASS	upstream_gene_variant	MODIFIER	atpB	134	0	1	234	0	1	155	0.0065	0.5	121	0	1	226	0	1	237	0	1	178	0.9888	2.5972e-102
NC_032008.1	61376	SNP661	C	T	.	PASS	upstream_gene_variant	MODIFIER	atpB	140	0	1	247	0	1	148	0.973	3.6231e-81	122	0	1	199	0	1	233	0	1	180	0.0056	0.5
NC_032008.1	61415	SNP662	G	T	.	PASS	upstream_gene_variant	MODIFIER	atpB	121	0	1	224	0	1	150	0.9733	2.4033e-82	115	0	1	202	0	1	233	0	1	174	0.0057	0.5
NC_032008.1	61492	SNP663	G	C	.	PASS	upstream_gene_variant	MODIFIER	atpB	122	0	1	249	0	1	175	0	1	110	0	1	214	0	1	210	0	1	168	0.994	2.7756e-98
NC_032008.1	61510	SNP664	G	C	.	PASS	upstream_gene_variant	MODIFIER	atpB	130	0	1	250	0.996	2.15e-147	171	0	1	126	0	1	222	0	1	226	0	1	173	0	1
NC_032008.1	61575	SNP665	A	C	.	PASS	upstream_gene_variant	MODIFIER	atpB	125	0	1	263	0	1	181	0	1	125	0	1	235	1	8.9175e-141	238	0	1	157	0	1
NC_032008.1	61891	SNP666	A	G	.	PASS	upstream_gene_variant	MODIFIER	ycf4	146	0	1	226	0.0044	0.5	144	0	1	117	0	1	230	0.0043	0.5	220	0.9955	2.0475e-129
NC_032008.1	61997	SNP667	T	C	.	PASS	upstream_gene_variant	MODIFIER	ycf4	188	0	1	258	0	1	157	0	1	133	0	1	251	0	1	237	0.9747	1.504e-130	192	0	1
NC_032008.1	62008	SNP668	C	G	.	PASS	upstream_gene_variant	MODIFIER	ycf4	193	0	1	261	0.0038	0.5	160	0	1	133	0	1	244	0	1	235	0.0043	0.5	183	1	1.5963e-109
NC_032008.1	62013	SNP669	C	T	.	PASS	upstream_gene_variant	MODIFIER	ycf4	194	0	1	252	0.004	0.5	152	0	1	130	0	1	249	0.004	0.5	227	0.0044	0.5	183	0.9945	6.3678e-109
NC_032008.1	62025	SNP670	A	G	.	PASS	upstream_gene_variant	MODIFIER	ycf4	191	0	1	263	0	1	153	0	1	141	0	1	247	0	1	231	0	1	172	0.9942	1.123e-100
NC_032008.1	62034	SNP671	C	A	.	PASS	upstream_gene_variant	MODIFIER	ycf4	187	0	1	265	0	1	155	0	1	132	0	1	238	0	1	227	0.9868	1.1496e-129	166	1	2.6121e-99
NC_032008.1	62044	SNP672	T	C	.	PASS	upstream_gene_variant	MODIFIER	ycf4	185	0	1	259	0	1	156	0	1	129	0	1	242	0	1	233	0	1	158	0.9937	2.6556e-92
NC_032008.1	62086	SNP673	A	C	.	PASS	upstream_gene_variant	MODIFIER	ycf4	189	0	1	271	0	1	162	0	1	121	0	1	234	0	1	223	0	1	151	0.9934	4.0664e-88
NC_032008.1	62167	SNP674	A	C	.	PASS	upstream_gene_variant	MODIFIER	ycf4	200	0	1	281	0	1	168	0	1	133	0	1	249	0.996	8.5486e-147	204	0	1	148	0	1
NC_032008.1	62172	SNP675	A	G	.	PASS	upstream_gene_variant	MODIFIER	ycf4	203	0	1	281	0	1	167	0	1	127	0	1	255	0	1	196	0	1	135	1	1.0865e-80
NC_032008.1	62173	SNP676	T	A	.	PASS	upstream_gene_variant	MODIFIER	ycf4	201	0	1	276	0	1	170	0	1	130	0	1	253	0	1	196	0	1	137	1	6.8409e-82
NC_032008.1	62174	SNP677	C	T	.	PASS	upstream_gene_variant	MODIFIER	ycf4	198	0	1	282	0	1	168	0	1	130	0	1	249	0	1	204	0	1	137	1	6.8409e-82
NC_032008.1	62179	SNP678	T	G	.	PASS	upstream_gene_variant	MODIFIER	ycf4	207	0	1	280	0	1	166	0	1	136	0	1	251	0.996	5.4072e-148	206	0	1	148	0	1
NC_032008.1	62193	SNP679	G	A	.	PASS	upstream_gene_variant	MODIFIER	ycf4	218	0	1	275	0	1	163	0	1	130	0	1	252	0	1	209	0.9856	5.93e-119	155	0	1
NC_032008.1	62232	SNP680	T	A	.	PASS	upstream_gene_variant	MODIFIER	ycf4	213	0	1	267	0	1	155	0	1	141	0	1	247	0	1	193	0	1	144	1	4.2805e-86
NC_032008.1	62635	SNP681	T	G	.	PASS	synonymous_variant	LOW	ycf4	259	0	1	309	0	1	209	0.0096	0.2494	144	0.0069	0.5	287	1	1.9399e-171	213	1	1.4936e-127	138	0.9928	2.3859e-80
NC_032008.1	63294	SNP682	G	T	.	PASS	missense_variant	MODERATE	cemA	242	0.0041	0.5	300	0	1	246	0.0041	0.5	152	0.0066	0.5	288	0	1	250	0.004	0.5	151	1	2.6752e-90
NC_032008.1	63391	SNP683	G	A	.	PASS	missense_variant	MODERATE	cemA	247	0.004	0.5	321	0	1	225	0.0133	0.12416	135	0	1	264	0	1	228	0.0088	0.24945	142	0.993	9.7257e-83
NC_032008.1	63897	SNP684	T	A	.	PASS	missense_variant	MODERATE	cemA	286	0	1	329	0.003	0.5	227	0.0088	0.24945	170	0	1	334	0	1	216	0	1	151	0.9801	1.5969e-84
NC_032008.1	64019	SNP685	T	G	.	PASS	upstream_gene_variant	MODIFIER	petA	308	0	1	305	0	1	213	0	1	182	0	1	306	0	1	208	0	1	185	0.9892	1.7445e-106
NC_032008.1	64040	SNP686	G	T	.	PASS	upstream_gene_variant	MODIFIER	petA	336	0	1	297	0	1	217	0.0046	0.5	167	1	6.55e-100	295	0.9966	2.2247e-174	203	1	1.529e-121	182	0.9945	1.1653e-106
NC_032008.1	64064	SNP687	A	G	.	PASS	upstream_gene_variant	MODIFIER	petA	342	0	1	296	0	1	238	0	1	176	0	1	293	0	1	215	0	1	182	0.989	1.0721e-104
NC_032008.1	64332	SNP688	C	T	.	PASS	synonymous_variant	LOW	petA	390	0	1	320	0	1	268	0	1	176	0	1	320	0	1	198	0.0051	0.5	179	0.9944	7.2751e-105
NC_032008.1	64470	SNP689	C	T	.	PASS	synonymous_variant	LOW	petA	329	0.003	0.5	313	0	1	257	0	1	167	0.006	0.5	296	0	1	225	0.0044	0.5	172	0.9884	4.4531e-100
NC_032008.1	64569	SNP690	A	G	.	PASS	synonymous_variant	LOW	petA	272	0.0074	0.24954	268	0	1	220	0.9955	2.0475e-129	165	1	1.0417e-98	301	1	1.8535e-180	203	0.9951	3.1192e-119	180	1	1.0132e-107
NC_032008.1	64617	SNP691	T	G	.	PASS	synonymous_variant	LOW	petA	251	0	1	266	0.0038	0.5	240	0	1	166	0	1	296	0	1	183	0	1	177	1	6.4306e-106
NC_032008.1	64725	SNP692	G	C	.	PASS	synonymous_variant	LOW	petA	259	0	1	315	0.0032	0.5	244	0	1	128	0	1	306	0.0033	0.5	202	0	1	167	1	6.55e-100
NC_032008.1	64794	SNP693	C	A	.	PASS	synonymous_variant	LOW	petA	248	0	1	301	0.0033	0.5	244	0.0041	0.5	143	0	1	297	0.0034	0.5	206	0	1	176	0.9943	4.54e-103
NC_032008.1	65166	SNP694	T	G	.	PASS	upstream_gene_variant	MODIFIER	petL	135	0	1	301	0	1	180	0	1	129	0	1	218	0	1	209	1	3.7876e-125	178	0.0056	0.5
NC_032008.1	65188	SNP695	G	T	.	PASS	upstream_gene_variant	MODIFIER	petL	107	0	1	283	0	1	171	0	1	115	0	1	197	0	1	202	0	1	184	0.9946	7.4031e-108
NC_032008.1	65194	SNP696	A	C	.	PASS	upstream_gene_variant	MODIFIER	petL	104	0	1	300	0	1	176	0	1	120	0	1	202	0	1	200	1	9.7132e-120	187	0	1
NC_032008.1	65250	SNP697	T	C	.	PASS	upstream_gene_variant	MODIFIER	petL	82	0	1	271	0	1	177	0	1	110	0	1	179	0	1	182	0	1	160	1	1.0505e-95
NC_032008.1	65392	SNP698	A	G	.	PASS	upstream_gene_variant	MODIFIER	petL	97	0	1	228	0	1	159	0	1	112	0	1	178	0.9944	2.8858e-104	166	0	1	144	0.0069	0.5
NC_032008.1	65459	SNP699	C	A	.	PASS	upstream_gene_variant	MODIFIER	petL	106	0	1	218	0	1	148	0.0068	0.5	99	0	1	167	0	1	176	0	1	135	0.9926	4.3301e-80
NC_032008.1	65476	SNP700	C	A	.	PASS	upstream_gene_variant	MODIFIER	petL	115	0	1	206	0	1	147	0.0068	0.5	92	0	1	160	1	1.0505e-95	180	1	1.0132e-107	131	1	2.7401e-78
NC_032008.1	65552	SNP701	A	T	.	PASS	upstream_gene_variant	MODIFIER	petL	106	0	1	227	0	1	165	0	1	108	0	1	178	0	1	173	0	1	145	1	1.0738e-86
NC_032008.1	65707	SNP702	A	C	.	PASS	upstream_gene_variant	MODIFIER	petL	62	0	1	201	0	1	153	0	1	93	0	1	161	0	1	172	0	1	162	1	6.6062e-97
NC_032008.1	67075	SNP703	T	A	.	PASS	upstream_gene_variant	MODIFIER	psbJ	197	0.0051	0.5	283	0.0035	0.5	134	1	4.3301e-80	120	0.9917	1.3311e-69	226	0.9956	5.204e-133	176	0.9943	4.54e-103	171	0.9883	3.8519e-98
NC_032008.1	67079	SNP704	C	G	.	PASS	upstream_gene_variant	MODIFIER	psbJ	196	0	1	287	0.0035	0.5	139	0	1	120	0.9833	8.1196e-68	235	0	1	182	0	1	178	0	1
NC_032008.1	67176	SNP705	C	A	.	PASS	upstream_gene_variant	MODIFIER	psbJ	168	0	1	259	0	1	117	0	1	131	0	1	241	0	1	168	0	1	175	1	1.0231e-104
NC_032008.1	67264	SNP706	A	T	.	PASS	upstream_gene_variant	MODIFIER	psbJ	146	0	1	230	0	1	131	0	1	164	0.0061	0.5	253	1	1.3464e-151	154	1	4.2213e-92	170	1	1.0326e-101
NC_032008.1	67296	SNP707	T	C	.	PASS	upstream_gene_variant	MODIFIER	psbJ	140	0.0071	0.5	234	0	1	132	0.9924	9.1455e-77	155	1	1.0587e-92	238	1	1.4022e-142	160	1	1.0505e-95	153	1	1.683e-91
NC_032008.1	67315	SNP708	C	A	.	PASS	upstream_gene_variant	MODIFIER	psbJ	134	0	1	235	0	1	138	0	1	157	0	1	242	0	1	172	0	1	160	1	1.0505e-95
NC_032008.1	67327	SNP709	G	T	.	PASS	upstream_gene_variant	MODIFIER	psbJ	138	0	1	234	0	1	139	0	1	157	0	1	247	0	1	188	0	1	162	1	6.6062e-97
NC_032008.1	67410	SNP710	C	T	.	PASS	upstream_gene_variant	MODIFIER	psbJ	142	0	1	259	0	1	124	0	1	130	0	1	224	0	1	185	0.9946	1.8658e-108	180	0	1
NC_032008.1	67508	SNP711	A	G	.	PASS	upstream_gene_variant	MODIFIER	psbJ	164	0	1	241	0	1	124	1	4.368e-74	126	1	2.7519e-75	208	1	1.5114e-124	171	1	2.589e-102	182	1	6.3678e-109
NC_032008.1	67540	SNP712	T	G	.	PASS	upstream_gene_variant	MODIFIER	psbJ	148	0	1	252	0	1	126	0	1	123	0	1	219	0	1	180	0	1	172	1	6.4914e-103
NC_032008.1	67545	SNP713	A	C	.	PASS	upstream_gene_variant	MODIFIER	psbJ	140	0.0071	0.5	248	0	1	119	0	1	124	0	1	210	0	1	179	0.9944	7.2751e-105	174	0	1
NC_032008.1	67560	SNP714	A	C	.	PASS	upstream_gene_variant	MODIFIER	psbJ	139	0	1	244	0.0041	0.5	120	0	1	114	0	1	218	0	1	178	0.0056	0.5	170	1	1.0326e-101
NC_032008.1	67585	SNP715	G	T	.	PASS	upstream_gene_variant	MODIFIER	psbJ	147	0	1	246	0	1	119	0	1	120	1	1.1001e-71	222	1	5.8167e-133	173	1	1.6275e-103	170	1	1.0326e-101
NC_032008.1	67638	SNP716	C	A	.	PASS	upstream_gene_variant	MODIFIER	psbJ	140	0	1	235	0.0043	0.5	136	0.0074	0.5	122	0	1	213	0	1	161	0.0062	0.5	167	1	6.55e-100
NC_032008.1	67678	SNP717	T	G	.	PASS	upstream_gene_variant	MODIFIER	psbJ	132	0	1	240	0	1	141	0	1	123	0	1	226	0	1	166	0	1	176	1	2.565e-105
NC_032008.1	67685	SNP718	T	G	.	PASS	upstream_gene_variant	MODIFIER	psbJ	135	0	1	231	0	1	142	0	1	118	0	1	217	0.9954	1.2838e-127	165	0	1	182	0	1
NC_032008.1	67707	SNP719	C	G	.	PASS	upstream_gene_variant	MODIFIER	psbJ	130	0	1	242	0	1	146	0.9863	2.9303e-83	118	0	1	229	0	1	168	0	1	183	0	1
NC_032008.1	67718	SNP720	C	G	.	PASS	upstream_gene_variant	MODIFIER	psbJ	131	0	1	247	0	1	152	0	1	117	0	1	225	0.9911	1.4574e-133	168	0	1	179	0	1
NC_032008.1	67732	SNP721	A	G	.	PASS	upstream_gene_variant	MODIFIER	psbJ	123	0	1	236	0.0042	0.5	147	0.0068	0.5	106	0	1	225	0	1	182	0.0055	0.5	177	1	6.4306e-106
NC_032008.1	67738	SNP722	C	G	.	PASS	upstream_gene_variant	MODIFIER	psbJ	123	0	1	242	0	1	152	0	1	109	0	1	216	0	1	187	0.0053	0.5	170	1	1.0326e-101
NC_032008.1	67762	SNP723	C	T	.	PASS	upstream_gene_variant	MODIFIER	psbJ	110	0	1	250	0	1	143	0.007	0.5	102	0	1	210	0	1	189	0	1	167	1	6.55e-100
NC_032008.1	67798	SNP724	T	G	.	PASS	upstream_gene_variant	MODIFIER	psbJ	81	0	1	224	0.0045	0.5	128	0.0078	0.5	100	0.01	0.5	179	0	1	181	0	1	147	0.9932	1.0001e-85
NC_032008.1	67843	SNP725	C	A	.	PASS	upstream_gene_variant	MODIFIER	psbJ	71	0	1	235	0	1	125	0	1	99	0	1	30	0.96	2.0568e-13	178	0.0112	0.2493	143	0	1
NC_032008.1	67845	SNP726	A	C	.	PASS	upstream_gene_variant	MODIFIER	psbJ	70	0	1	230	0	1	119	0	1	99	0	1	36	0	1	170	1	1.0326e-101	133	0	1
NC_032008.1	67893	SNP727	A	G	.	PASS	upstream_gene_variant	MODIFIER	psbJ	99	0.0101	0.5	229	0	1	116	0	1	106	0	1	182	0	1	165	1	1.0417e-98	133	0	1
NC_032008.1	67894	SNP728	C	A	.	PASS	upstream_gene_variant	MODIFIER	psbJ	101	0	1	231	0.0043	0.5	115	0	1	106	0.0094	0.5	189	0.0053	0.5	165	0	1	131	1	2.7401e-78
NC_032008.1	67954	SNP729	C	G	.	PASS	upstream_gene_variant	MODIFIER	psbJ	118	0	1	227	0	1	107	0	1	103	0.0097	0.5	194	0	1	175	0	1	143	1	1.7063e-85
NC_032008.1	67965	SNP730	T	G	.	PASS	upstream_gene_variant	MODIFIER	psbJ	120	0	1	219	0	1	109	0	1	97	0	1	192	0	1	181	0	1	139	1	4.3066e-83
NC_032008.1	68227	SNP731	G	T	.	PASS	missense_variant	MODERATE	petL	131	0	1	240	0	1	140	0.0071	0.5	145	0	1	198	1	1.5463e-118	168	0	1	169	0	1
NC_032008.1	68240	SNP732	C	A	.	PASS	synonymous_variant	LOW	petL	137	0	1	238	0	1	138	0	1	142	0	1	198	0	1	173	0.0058	0.5	176	0.9943	4.54e-103
NC_032008.1	68605	SNP733	G	A	.	PASS	upstream_gene_variant	MODIFIER	psbJ	108	0	1	215	0.0047	0.5	133	1	1.7256e-79	125	1	1.0964e-74	215	1	9.3788e-129	169	0.9941	7.0008e-99	132	0.9924	9.1455e-77
NC_032008.1	68843	SNP734	C	G	.	PASS	upstream_gene_variant	MODIFIER	psbJ	132	0.0076	0.5	240	0	1	126	0	1	135	0	1	205	0	1	173	0.0173	0.12391	157	0.9873	8.3652e-90
NC_032008.1	68845	SNP735	A	C	.	PASS	upstream_gene_variant	MODIFIER	psbJ	136	0.0074	0.5	236	0	1	120	0	1	138	1	1.7164e-82	210	0	1	177	0	1	164	0.0061	0.5
NC_032008.1	68997	SNP736	C	G	.	PASS	upstream_gene_variant	MODIFIER	psbJ	146	0.1096	9.8842e-06	235	0.0298	0.0074664	129	0.0388	0.030041	139	0.0576	0.0035221	239	0.046	0.00043408	205	0.9951	1.9783e-120	185	1	1.0031e-110
NC_032008.1	69089	SNP737	C	G	.	PASS	upstream_gene_variant	MODIFIER	psbJ	100	0.07	0.0070089	238	0.0336	0.0036796	140	0.05	0.007235	128	0.0469	0.014717	219	0.0365	0.0036603	170	0.0529	0.0017521	154	0.9935	6.5431e-90
NC_032008.1	69164	SNP738	G	T	.	PASS	upstream_gene_variant	MODIFIER	psbJ	109	0	1	243	0	1	144	0	1	114	0	1	209	0	1	181	0	1	154	0.961	8.9464e-82
NC_032008.1	69171	SNP739	A	C	.	PASS	upstream_gene_variant	MODIFIER	psbJ	109	0.0459	0.02982	247	0.0324	0.0036869	143	0.028	0.061187	111	0.991	3.1066e-64	205	0.0293	0.015056	173	0.9538	3.9748e-90	158	0.0316	0.030263
NC_032008.1	69180	SNP740	T	G	.	PASS	upstream_gene_variant	MODIFIER	psbJ	113	0.0442	0.02987	231	0.0303	0.0074605	132	0.0303	0.061077	106	0.0849	0.0016364	194	0.0309	0.015024	178	0.0393	0.0073569	155	0.9935	1.6516e-90
NC_032008.1	69214	SNP741	C	A	.	PASS	upstream_gene_variant	MODIFIER	psbJ	110	0	1	241	0	1	129	0	1	97	0.0103	0.5	203	0	1	185	0	1	144	1	4.2805e-86
NC_032008.1	69322	SNP742	T	G	.	PASS	upstream_gene_variant	MODIFIER	psbJ	135	0	1	266	0	1	121	0	1	131	0	1	202	0	1	185	0	1	120	0.9917	1.3311e-69
NC_032008.1	69323	SNP743	A	T	.	PASS	upstream_gene_variant	MODIFIER	psbJ	136	0	1	260	0	1	121	0	1	130	0	1	201	0	1	185	0.0054	0.5	122	1	6.9324e-73
NC_032008.1	69324	SNP744	C	A	.	PASS	upstream_gene_variant	MODIFIER	psbJ	136	0	1	265	0	1	123	0	1	131	0	1	199	0	1	185	0	1	120	1	1.1001e-71
NC_032008.1	69432	SNP745	G	T	.	PASS	synonymous_variant	LOW	psaJ	177	0	1	251	0	1	142	0	1	129	0	1	208	0	1	204	0	1	123	1	1.7402e-73
NC_032008.1	69512	SNP746	T	C	.	PASS	upstream_gene_variant	MODIFIER	psbJ	152	0	1	241	0	1	142	0	1	123	0	1	198	0	1	204	0	1	130	1	1.0919e-77
NC_032008.1	69600	SNP747	G	A	.	PASS	upstream_gene_variant	MODIFIER	psbJ	134	0	1	229	0	1	135	0	1	132	0	1	199	0	1	184	0	1	133	0.9925	2.3123e-77
NC_032008.1	69668	SNP748	G	T	.	PASS	upstream_gene_variant	MODIFIER	psbJ	144	0	1	230	0	1	137	0	1	134	0	1	225	0	1	171	0.9883	3.8519e-98	132	0	1
NC_032008.1	69694	SNP749	G	C	.	PASS	upstream_gene_variant	MODIFIER	psbJ	158	0	1	237	0	1	136	0.0074	0.5	142	0	1	234	0	1	198	0	1	134	0.9925	1.7256e-79
NC_032008.1	69696	SNP750	G	A	.	PASS	upstream_gene_variant	MODIFIER	psbJ	154	0	1	237	0	1	140	0	1	143	0	1	235	0	1	194	0.9897	7.4882e-112	135	0	1
NC_032008.1	69835	SNP751	A	C	.	PASS	upstream_gene_variant	MODIFIER	psbJ	175	0	1	264	0	1	147	0	1	154	0	1	246	0	1	236	0	1	186	0.9946	4.7023e-109
NC_032008.1	69884	SNP752	A	G	.	PASS	upstream_gene_variant	MODIFIER	psbJ	196	0	1	259	0	1	144	0	1	135	0	1	257	0	1	217	0.0046	0.5	176	1	2.565e-105
NC_032008.1	69950	SNP753	A	G	.	PASS	synonymous_variant	LOW	rpl33	194	0	1	250	0	1	137	0	1	134	0	1	263	0	1	219	0	1	190	0.9947	3.9605e-113
NC_032008.1	70007	SNP754	C	A	.	PASS	synonymous_variant	LOW	rpl33	210	0	1	242	0	1	152	0.0066	0.5	145	0.0069	0.5	262	0	1	218	0	1	181	1	2.5401e-108
NC_032008.1	70164	SNP755	G	C	.	PASS	upstream_gene_variant	MODIFIER	psbJ	205	0.0049	0.5	254	0.0039	0.5	180	0	1	163	0	1	263	0.0038	0.5	240	0	1	165	1	1.0417e-98
NC_032008.1	70175	SNP756	T	G	.	PASS	upstream_gene_variant	MODIFIER	psbJ	202	0.0099	0.24938	249	0	1	179	0	1	164	0.0061	0.5	245	0.0041	0.5	230	0	1	167	1	6.55e-100
NC_032008.1	70208	SNP757	T	G	.	PASS	upstream_gene_variant	MODIFIER	psbJ	181	0.0055	0.5	231	0	1	159	0	1	165	0.9939	1.7292e-96	237	0	1	229	0	1	177	0	1
NC_032008.1	70737	SNP758	G	A	.	PASS	upstream_gene_variant	MODIFIER	psbJ	255	0.0039	0.5	293	0	1	182	0	1	187	0	1	271	0	1	275	0.0036	0.5	195	1	9.8214e-117
NC_032008.1	70991	SNP759	C	T	.	PASS	missense_variant	MODERATE	rpl20	293	0.0034	0.5	307	0.0033	0.5	190	0	1	193	0.0052	0.5	265	0.9962	2.1847e-156	249	0.996	8.5486e-147	189	0.9947	7.525e-111
NC_032008.1	71266	SNP760	T	G	.	PASS	upstream_gene_variant	MODIFIER	psbL	299	0.0033	0.5	321	0	1	220	0	1	189	0	1	315	0	1	278	0	1	170	0.9941	1.7657e-99
NC_032008.1	71475	SNP761	A	C	.	PASS	upstream_gene_variant	MODIFIER	psbL	359	0	1	349	0	1	214	0	1	221	0	1	324	0	1	299	1	2.9557e-179	181	0	1
NC_032008.1	71485	SNP762	C	A	.	PASS	upstream_gene_variant	MODIFIER	psbL	378	0.0026	0.5	362	0.0028	0.5	216	0	1	220	0.0045	0.5	323	0.0031	0.5	306	1	1.825e-183	177	0.9887	4.54e-103
NC_032008.1	71776	SNP763	C	A	.	PASS	upstream_gene_variant	MODIFIER	psbE	390	0.0026	0.5	324	0.0031	0.5	264	0.0038	0.5	207	0.0048	0.5	329	0	1	278	0.0036	0.5	203	1	1.529e-121
NC_032008.1	71819	SNP764	T	G	.	PASS	upstream_gene_variant	MODIFIER	psbE	385	0	1	321	0	1	268	0	1	195	0	1	333	0.003	0.5	276	0	1	182	0.9835	6.6112e-103
NC_032008.1	71850	SNP765	A	C	.	PASS	upstream_gene_variant	MODIFIER	psbE	379	0	1	332	0.003	0.5	282	0	1	201	0	1	338	0	1	276	0.9891	7.1556e-159	190	0.0053	0.5
NC_032008.1	71898	SNP766	G	T	.	PASS	upstream_gene_variant	MODIFIER	psbE	387	0	1	324	0.0031	0.5	272	0.0037	0.5	199	0.005	0.5	309	0.9903	1.4365e-178				173	0.9942	1.123e-100
NC_032008.1	72145	SNP767	T	C	.	PASS	splice_region_variant&intron_variant	LOW	rps12	337	0	1	324	0	1	271	0	1	194	0	1	347	0	1	263	0.9962	3.4561e-155	182	0	1
NC_032008.1	72207	SNP768	T	G	.	PASS	upstream_gene_variant	MODIFIER	trnW-CCA	310	0	1	297	0	1	249	0	1	185	0	1	324	1	2.7326e-194	115	0.0087	0.5	191	0.0052	0.5
NC_032008.1	72254	SNP769	G	T	.	PASS	upstream_gene_variant	MODIFIER	trnW-CCA	299	0	1	326	0	1	240	0.0042	0.5	184	0	1	347	0	1	282	0	1	171	0.9766	9.7742e-95
NC_032008.1	72277	SNP770	G	T	.	PASS	upstream_gene_variant	MODIFIER	trnW-CCA	288	0	1	341	0	1	230	0.0043	0.5	188	0	1	357	0	1	271	0	1	147	0.9728	1.4063e-80
NC_032008.1	72396	SNP771	G	T	.	PASS	missense_variant	MODERATE	clpP	369	0	1	329	0	1	233	0	1	204	0	1	325	0	1	263	0	1	152	0.9737	1.5929e-83
NC_032008.1	72492	SNP772	C	T	.	PASS	missense_variant	MODERATE	clpP	346	0	1	314	0	1	245	0.0041	0.5	208	0	1	341	0	1	273	0	1	167	0.982	5.2691e-94
NC_032008.1	72502	SNP773	T	C	.	PASS	synonymous_variant	LOW	clpP	337	0.003	0.5	308	0	1	237	0.9831	7.6728e-134	199	1	3.8756e-119	334	1	2.6459e-200	262	1	5.2265e-157	169	0.9882	5.9857e-97
NC_032008.1	72522	SNP774	C	A	.	PASS	missense_variant	MODERATE	clpP	336	0	1	305	0.0033	0.5	264	0.0038	0.5	198	0	1	330	0	1	255	0	1	172	1	6.4914e-103
NC_032008.1	72610	SNP775	A	C	.	PASS	upstream_gene_variant	MODIFIER	trnW-CCA	337	0	1	281	0	1	259	0.0039	0.5	197	0	1	322	0.0031	0.5	269	0.9888	1.0722e-154	152	0	1
NC_032008.1	72691	SNP776	G	C	.	PASS	upstream_gene_variant	MODIFIER	trnW-CCA	327	0	1	297	0	1	242	0	1	199	0	1	330	0	1	319	0	1	151	0.9934	4.0664e-88
NC_032008.1	72730	SNP777	T	G	.	PASS	upstream_gene_variant	MODIFIER	trnW-CCA	315	0	1	291	0	1	240	0	1	181	0.0055	0.5	317	0	1	290	0.0069	0.24957	169	0.9941	7.0008e-99
NC_032008.1	72779	SNP778	A	T	.	PASS	upstream_gene_variant	MODIFIER	trnW-CCA	233	0	1	293	0	1	229	0	1	175	0.0057	0.5	277	0	1	260	0.9923	2.8483e-151	147	0	1
NC_032008.1	72859	SNP779	C	A	.	PASS	upstream_gene_variant	MODIFIER	trnW-CCA	200	0	1	276	0	1	243	0	1	171	0.0117	0.24927	302	0	1	301	0.0033	0.5	142	1	6.8012e-85
NC_032008.1	72965	SNP780	A	C	.	PASS	upstream_gene_variant	MODIFIER	trnW-CCA	171	0	1	291	0	1	229	0	1	158	0.0063	0.5	250	0	1	273	0	1	168	1	1.6424e-100
NC_032008.1	72974	SNP781	T	G	.	PASS	upstream_gene_variant	MODIFIER	trnW-CCA	163	0.0061	0.5	293	0	1	224	0	1	158	0.0063	0.5	245	0	1	266	0	1	175	1	1.0231e-104
NC_032008.1	73196	SNP782	G	A	.	PASS	missense_variant	MODERATE	clpP	219	0	1	295	0	1	221	0	1	152	0	1	241	0	1	237	0	1	154	1	4.2213e-92
NC_032008.1	73197	SNP783	A	C	.	PASS	missense_variant	MODERATE	clpP	212	0	1	279	0	1	203	0	1	152	0.0066	0.5	237	0	1	230	0	1	155	1	1.0587e-92
NC_032008.1	73285	SNP784	T	G	.	PASS	synonymous_variant	LOW	clpP	257	0	1	298	0	1	217	0	1	151	0.9934	4.0664e-88	275	0	1	242	0	1	160	0	1
NC_032008.1	73287	SNP785	T	C	.	PASS	missense_variant	MODERATE	clpP	261	0.0038	0.5	300	0.0033	0.5	217	0	1	157	0	1	274	0	1	251	0.004	0.5	152	1	6.7102e-91
NC_032008.1	73296	SNP786	G	T	.	PASS	missense_variant	MODERATE	clpP	254	0	1	280	0	1	216	0	1	161	0	1	267	0	1	239	0	1	145	1	1.0738e-86
NC_032008.1	73346	SNP787	T	G	.	PASS	missense_variant	MODERATE	clpP	253	0	1	288	0	1	216	0	1	152	0	1	258	0	1	233	0	1	166	1	2.6121e-99
NC_032008.1	73392	SNP788	G	T	.	PASS	missense_variant	MODERATE	clpP	239	0.0042	0.5	286	0	1	217	0	1	168	0	1	258	0	1	233	0	1	170	1	1.0326e-101
NC_032008.1	73607	SNP789	T	G	.	PASS	upstream_gene_variant	MODIFIER	trnW-CCA	187	0	1	276	0	1	218	0	1	147	0.9864	7.4508e-84	219	0.0046	0.5	288	0.0069	0.24957	171	0	1
NC_032008.1	73608	SNP790	C	A	.	PASS	upstream_gene_variant	MODIFIER	trnW-CCA	187	0	1	281	0	1	224	0	1	148	0.9797	9.5345e-83	220	0	1	283	0.0071	0.24956	172	0	1
NC_032008.1	73618	SNP791	G	A	.	PASS	upstream_gene_variant	MODIFIER	trnW-CCA	183	0	1	278	0	1	214	0	1	156	0	1	230	0	1	279	0.9928	1.235e-162	178	0	1
NC_032008.1	73671	SNP792	A	T	.	PASS	upstream_gene_variant	MODIFIER	trnW-CCA	164	0	1	267	0.0037	0.5	242	0	1	135	0	1	243	0	1	302	0.0033	0.5	177	0.9887	1.0245e-101
NC_032008.1	73747	SNP793	A	G	.	PASS	upstream_gene_variant	MODIFIER	trnW-CCA	165	0.0121	0.24924	287	0	1	226	0	1	132	0.9924	9.1455e-77	238	0.9958	3.3513e-140	295	0.9966	2.2247e-174	189	1	3.9605e-113
NC_032008.1	73873	SNP794	C	T	.	PASS	upstream_gene_variant	MODIFIER	trnP-TGG	166	0	1	277	0	1	187	0	1	132	0.9848	6.1275e-75	248	0	1	281	0	1	165	0	1
NC_032008.1	74039	SNP795	A	G	.	PASS	upstream_gene_variant	MODIFIER	rpl20	186	0	1	294	0	1	205	0	1	159	0	1	229	0	1	298	0	1	166	0.994	4.3623e-97
NC_032008.1	74054	SNP796	G	T	.	PASS	upstream_gene_variant	MODIFIER	rpl20	188	0	1	293	0	1	195	0	1	149	0	1	240	0	1	301	0	1	169	0.9941	7.0008e-99
NC_032008.1	74159	SNP797	A	G	.	PASS	upstream_gene_variant	MODIFIER	rpl20	207	0	1	305	0.0033	0.5	211	0	1	175	0	1	260	0	1	281	0.9751	5.9659e-155	168	0	1
NC_032008.1	74254	SNP798	A	C	.	PASS	upstream_gene_variant	MODIFIER	rpl20	287	0	1	318	0	1	252	0.004	0.5	175	0	1	305	0	1	265	0	1	182	0.9835	6.6112e-103
NC_032008.1	74342	SNP799	C	T	.	PASS	missense_variant	MODERATE	clpP	300	0	1	343	0	1	258	0.0039	0.5	179	0	1	305	0.0033	0.5	294	0	1	189	0.9894	7.1864e-109
NC_032008.1	74417	SNP800	G	C	.	PASS	upstream_gene_variant	MODIFIER	rpl20	312	0	1	338	0	1	263	0	1	180	0	1	329	0.003	0.5	335	1	6.6246e-201	208	0.9904	3.3168e-120
NC_032008.1	74449	SNP801	T	G	.	PASS	upstream_gene_variant	MODIFIER	rpl20	306	0	1	330	0	1	273	0	1	188	0	1	333	0	1	339	0.9971	1.0397e-202	208	0.9904	3.3168e-120
NC_032008.1	74464	SNP802	T	A	.	PASS	upstream_gene_variant	MODIFIER	rpl20	308	0	1	336	0	1	263	0.9962	3.4561e-155	188	0	1	327	0	1	350	0	1	216	0	1
NC_032008.1	74542	SNP803	A	C	.	PASS	upstream_gene_variant	MODIFIER	rpl20	315	0	1	311	0	1	274	0	1	203	0	1	311	0	1	327	0	1	188	1	1.58e-112
NC_032008.1	75322	SNP804	C	A	.	PASS	synonymous_variant	LOW	psbB	424	0	1	340	0	1	250	0.004	0.5	176	0.0057	0.5	370	0	1	280	0	1	160	0.9875	1.3699e-91
NC_032008.1	75583	SNP805	T	C	.	PASS	synonymous_variant	LOW	psbB	443	0	1	300	0.0033	0.5	244	0	1	185	0	1	345	0.0029	0.5	290	0.9828	4.9456e-166	173	0	1
NC_032008.1	75683	SNP806	C	A	.	PASS	synonymous_variant	LOW	psbB	448	0	1	296	0	1	258	0	1	178	0	1	335	0	1	301	0	1	175	1	1.0231e-104
NC_032008.1	75856	SNP807	T	A	.	PASS	synonymous_variant	LOW	psbB	461	0.0022	0.5	318	0	1	281	0	1	198	0	1	352	0	1	306	0	1	189	0.9947	7.525e-111
NC_032008.1	76380	SNP808	T	G	.	PASS	upstream_gene_variant	MODIFIER	clpP	335	0	1	312	0	1	239	0	1	153	0	1	332	0	1	306	0	1	183	0.9945	2.9372e-107
NC_032008.1	76856	SNP809	C	T	.	PASS	upstream_gene_variant	MODIFIER	clpP	196	0	1	262	0	1	186	0	1	144	0	1	237	0	1	273	0	1	147	1	6.7575e-88
NC_032008.1	77127	SNP810	A	G	.	PASS	synonymous_variant	LOW	psbH	260	0	1	280	0	1	203	0	1	170	0	1	266	0	1	272	0	1	154	1	4.2213e-92
NC_032008.1	77192	SNP811	A	C	.	PASS	upstream_gene_variant	MODIFIER	clpP	254	0	1	290	0	1	220	0	1	187	0	1	278	0.0036	0.5	289	0.9931	1.2857e-168	183	0.9891	2.7169e-105
NC_032008.1	77238	SNP812	C	T	.	PASS	upstream_gene_variant	MODIFIER	clpP	249	0	1	299	0	1	215	0	1	192	0	1	280	0.0036	0.5	292	0	1	184	0.9891	6.8849e-106
NC_032008.1	77444	SNP813	A	C	.	PASS	upstream_gene_variant	MODIFIER	clpP	204	0	1	302	0	1	221	0	1	157	0	1	229	0	1	283	0	1	31	0.9677	6.8754e-17
NC_032008.1	77533	SNP814	C	A	.	PASS	upstream_gene_variant	MODIFIER	clpP	171	0.0058	0.5	310	0	1	202	1	6.101e-121	161	1	2.6343e-96	243	1	1.3836e-145	281	1	1.9691e-168	193	1	1.5634e-115
NC_032008.1	77614	SNP815	C	A	.	PASS	upstream_gene_variant	MODIFIER	clpP	164	0	1	295	0	1	188	0	1	127	0.9921	8.8409e-74	275	0	1	269	0	1	188	0.0053	0.5
NC_032008.1	77618	SNP816	C	G	.	PASS	upstream_gene_variant	MODIFIER	clpP	161	0.0124	0.24922	299	0	1	181	0	1	133	0	1	274	0.0036	0.5	253	1	1.3464e-151	187	0.9947	1.185e-109
NC_032008.1	77675	SNP817	GT	G,TT	.	PASS	upstream_gene_variant	MODIFIER	clpP	158	0.0063	0.5	276	0	1	201	0	1	138	0	1	280	0.9643	7.7916e-150	279	0	1	184	1	1.5963e-109
NC_032008.1	77840	SNP818	C	A	.	PASS	upstream_gene_variant	MODIFIER	clpP	208	0.0048	0.5	297	0	1	201	0.005	0.5	151	0.0066	0.5	277	0.9964	1.3914e-163	266	1	2.0571e-159	200	1	9.7132e-120
NC_032008.1	77855	SNP819	T	C	.	PASS	upstream_gene_variant	MODIFIER	clpP	210	0	1	291	0	1	196	0.0051	0.5	149	0	1	284	0.9965	8.8152e-168	265	0.9962	2.1847e-156	191	1	2.4884e-114
NC_032008.1	77936	SNP820	T	C	.	PASS	upstream_gene_variant	MODIFIER	clpP	247	0	1	300	0	1	208	0	1	162	0	1	285	0	1	258	0	1	175	1	1.0231e-104
NC_032008.1	78014	SNP821	T	C	.	PASS	upstream_gene_variant	MODIFIER	clpP	291	0	1	298	0.0034	0.5	191	0	1	156	0	1	249	0.004	0.5	250	0	1	188	1	1.58e-112
NC_032008.1	78306	SNP822	C	G	.	PASS	missense_variant	MODERATE	petB	348	0	1	321	0.0031	0.5	207	0	1	178	0	1	296	0	1	308	0	1	181	1	2.5401e-108
NC_032008.1	78419	SNP823	T	C	.	PASS	synonymous_variant	LOW	petB	376	0.0027	0.5	331	0	1	201	0	1	179	0	1	337	0	1	300	0.0033	0.5	180	0.9944	1.834e-105
NC_032008.1	78472	SNP824	C	G	.	PASS	missense_variant	MODERATE	petB	369	0	1	340	0.0029	0.5	189	0	1	181	0	1	359	0.9972	8.7708e-213	297	0	1	186	0	1
NC_032008.1	78587	SNP825	A	G	.	PASS	synonymous_variant	LOW	petB	348	0	1	321	0	1	220	0	1	168	0.006	0.5	331	0	1	285	0	1	205	1	9.6033e-123
NC_032008.1	78734	SNP826	A	T	.	PASS	synonymous_variant	LOW	petB	308	0.0097	0.12439	329	1	2.6891e-197	212	0.9953	1.2696e-124	170	1	1.0326e-101	325	0.9969	2.7326e-194	269	1	3.2323e-161	170	1	1.0326e-101
NC_032008.1	78884	SNP827	G	T	.	PASS	upstream_gene_variant	MODIFIER	clpP	308	0	1	369	0	1	242	0	1	178	0	1	317	0	1	278	0.0036	0.5	172	1	6.4914e-103
NC_032008.1	78895	SNP828	T	G	.	PASS	upstream_gene_variant	MODIFIER	clpP	299	0	1	364	0	1	244	0	1	174	1	4.0806e-104	317	0	1	270	0	1	177	0	1
NC_032008.1	79005	SNP829	C	G	.	PASS	upstream_gene_variant	MODIFIER	clpP	293	0	1	282	0	1	224	0	1	169	0.0059	0.5	291	1	1.911e-174	240	1	8.8005e-144	168	1	1.6424e-100
NC_032008.1	79087	SNP830	C	A	.	PASS	upstream_gene_variant	MODIFIER	clpP	317	0	1	311	0	1	233	0	1	174	0	1	290	0.0034	0.5	253	0	1	174	0.9943	7.141e-102
NC_032008.1	79208	SNP831	T	G	.	PASS	upstream_gene_variant	MODIFIER	clpP	326	0	1	324	0	1	271	0	1	199	0.005	0.5	304	0.9836	6.6136e-172	265	0	1	205	0	1
NC_032008.1	79293	SNP832	G	C	.	PASS	upstream_gene_variant	MODIFIER	clpP	269	0	1	325	0	1	284	0	1	191	0	1	289	0.9931	1.2857e-168	302	0	1	193	0	1
NC_032008.1	79297	SNP833	C	A	.	PASS	upstream_gene_variant	MODIFIER	clpP	267	0	1	329	0	1	278	0	1	185	0	1	293	0.0034	0.5	300	0	1	181	0.9945	4.623e-106
NC_032008.1	79469	SNP834	A	G	.	PASS	upstream_gene_variant	MODIFIER	psbN	221	0	1	321	0	1	260	0	1	184	0	1	298	0.0067	0.24958	304	0.0033	0.5	183	0.9891	2.7169e-105
NC_032008.1	79487	SNP835	A	G	.	PASS	upstream_gene_variant	MODIFIER	psbN	207	0	1	334	0	1	258	0	1	172	0	1	280	0.0071	0.24955	299	0	1	175	0.9886	1.5935e-100
NC_032008.1	79488	SNP836	T	G	.	PASS	upstream_gene_variant	MODIFIER	psbN	208	0	1	332	0	1	255	0	1	165	0.9939	1.7292e-96	272	0.989	7.5284e-158	296	1	1.8821e-177	176	0.9886	4.0406e-101
NC_032008.1	79591	SNP837	G	C	.	PASS	upstream_gene_variant	MODIFIER	psbN	241	0	1	340	0.0029	0.5	249	0	1	152	0.0066	0.5	271	0.9889	6.876e-156	284	0	1	170	0	1
NC_032008.1	79637	SNP838	T	G	.	PASS	upstream_gene_variant	MODIFIER	psbN	237	0	1	301	0	1	230	0	1	152	0	1	259	0.0039	0.5	262	0	1	175	1	1.0231e-104
NC_032008.1	79735	SNP839	C	T	.	PASS	missense_variant	MODERATE	petD	255	0.0039	0.5	283	0	1	234	0	1	155	0	1	289	0	1	259	0	1	170	1	1.0326e-101
NC_032008.1	79834	SNP840	C	T	.	PASS	missense_variant	MODERATE	petD	284	0.0035	0.5	298	0	1	238	0.0042	0.5	164	0.0061	0.5	286	0.9965	7.7462e-171	250	0.996	2.15e-147	167	1	6.55e-100
NC_032008.1	79978	SNP841	A	C	.	PASS	missense_variant	MODERATE	petD	276	0.0036	0.5	313	0	1	222	0	1	147	0	1	276	0	1	259	0	1	191	1	2.4884e-114
NC_032008.1	80173	SNP842	A	C	.	PASS	upstream_gene_variant	MODIFIER	psbN	180	0	1	294	0	1	222	0	1	140	0	1	259	0	1	262	0.9847	1.0658e-148	178	0	1
NC_032008.1	80269	SNP843	G	T	.	PASS	upstream_gene_variant	MODIFIER	psbN	126	0	1	305	0	1	211	0	1	137	0.0146	0.24908	195	0	1	277	0.0072	0.24955	157	1	6.6597e-94
NC_032008.1	80293	SNP844	T	C	.	PASS	upstream_gene_variant	MODIFIER	psbN	115	0	1	288	0	1	207	0	1	135	0.0148	0.24907	202	0.005	0.5	283	0.0035	0.5	146	1	2.6938e-87
NC_032008.1	80317	SNP845	T	C	.	PASS	upstream_gene_variant	MODIFIER	psbN	102	0	1	280	0	1	217	0	1	129	0	1	187	0	1	292	0	1	32	0.375	6.8751e-05
NC_032008.1	80318	SNP846	G	GT,T	.	PASS	upstream_gene_variant	MODIFIER	psbN	100	0	1	280	0.0071	0.24955	210	0.8476	3.7184e-86	128	0.8125	9.5011e-49	186	0.0054	0.5	290	0.0034	0.5	35	0.5714	2.0063e-08
NC_032008.1	80329	SNP847	T	G	.	PASS	upstream_gene_variant	MODIFIER	psbN	86	0	1	275	0	1	218	0.0046	0.5	116	0.0086	0.5	158	0.9873	2.1245e-90	278	0	1	60	1	1.035e-35
NC_032008.1	80351	SNP848	C	A	.	PASS	upstream_gene_variant	MODIFIER	psbN	83	0	1	271	0.0037	0.5	216	0	1	118	0	1	173	0	1	280	0.0036	0.5	131	1	2.7401e-78
NC_032008.1	80562	SNP849	T	G	.	PASS	synonymous_variant	LOW	rpoA	135	0	1	267	0	1	211	0	1	113	0	1	234	0	1	248	0	1	138	0.9928	2.3859e-80
NC_032008.1	80639	SNP850	T	C	.	PASS	missense_variant	MODERATE	rpoA	177	0	1	291	0	1	201	0	1	132	0	1	302	0	1	267	0	1	158	0.9873	2.1245e-90
NC_032008.1	80714	SNP851	A	C	.	PASS	missense_variant	MODERATE	rpoA	250	0	1	320	0	1	205	0	1	159	0	1	311	0	1	297	0	1	179	0.9944	7.2751e-105
NC_032008.1	80946	SNP852	T	C	.	PASS	synonymous_variant	LOW	rpoA	385	0	1	359	0	1	242	0.0041	0.5	212	0.0047	0.5	367	0	1	322	0	1	180	1	1.0132e-107
NC_032008.1	80970	SNP853	C	T	.	PASS	synonymous_variant	LOW	rpoA	408	0	1	362	0	1	260	0	1	214	0	1	373	0	1	334	0	1	183	1	1.5963e-109
NC_032008.1	81027	SNP854	G	T	.	PASS	synonymous_variant	LOW	rpoA	433	0	1	344	0	1	257	0	1	213	0	1	378	0	1	332	0	1	173	1	1.6275e-103
NC_032008.1	81043	SNP855	C	T	.	PASS	missense_variant	MODERATE	rpoA	423	0	1	337	0	1	257	0	1	210	0	1	365	0.0027	0.5	349	0	1	160	1	1.0505e-95
NC_032008.1	81077	SNP856	T	C	.	PASS	missense_variant	MODERATE	rpoA	401	0	1	338	0	1	258	0	1	227	0	1	371	0	1	323	0	1	182	1	6.3678e-109
NC_032008.1	81339	SNP857	A	C	.	PASS	synonymous_variant	LOW	rpoA	423	0	1	313	0	1	264	0	1	212	0	1	363	0	1	292	0	1	175	0.9771	4.2311e-97
NC_032008.1	81419	SNP858	A	C	.	PASS	upstream_gene_variant	MODIFIER	psbN	419	0	1	335	0	1	262	0	1	231	0.0043	0.5	356	0.0028	0.5	313	0	1	183	0.9891	2.7169e-105
NC_032008.1	81498	SNP859	T	C	.	PASS	missense_variant	MODERATE	rps11	480	0	1	344	0	1	256	0	1	218	0	1	372	0	1	335	0	1	185	0.973	1.9629e-101
NC_032008.1	81526	SNP860	G	A	.	PASS	synonymous_variant	LOW	rps11	484	0	1	355	0	1	252	0	1	215	0	1	387	0.0052	0.24968	322	0.0031	0.5	173	0.9711	2.5077e-95
NC_032008.1	81657	SNP861	T	G	.	PASS	synonymous_variant	LOW	rps11	475	0	1	319	0	1	260	0	1	197	0	1	354	0	1	250	0.004	0.5	173	0.9827	1.4537e-97
NC_032008.1	81712	SNP862	C	T	.	PASS	synonymous_variant	LOW	rps11	467	0	1	337	0	1	283	0.0035	0.5	203	0	1	336	0	1	255	0.9882	2.39e-146	191	0	1
NC_032008.1	81881	SNP863	A	G	.	PASS	upstream_gene_variant	MODIFIER	rpoA	372	0	1	323	0	1	264	0.0038	0.5	199	0	1	313	0	1	290	0.9724	1.1206e-159	167	0	1
NC_032008.1	81927	SNP864	G	T	.	PASS	upstream_gene_variant	MODIFIER	rpoA	334	0.003	0.5	313	0	1	264	0	1	183	0	1	298	0.0034	0.5	281	0	1	153	0.9804	1.0445e-85
NC_032008.1	82034	SNP865	C	T	.	PASS	missense_variant	MODERATE	rpl36	277	0	1	304	0	1	258	0	1	204	0.0049	0.5	325	0.0031	0.5	324	0	1	154	0.987	5.1036e-88
NC_032008.1	82158	SNP866	T	G	.	PASS	upstream_gene_variant	MODIFIER	rpoA	246	0	1	320	0	1	238	0.9958	3.3513e-140	183	0.0109	0.24932	310	0	1	286	0	1	147	0.0068	0.5
NC_032008.1	82201	SNP867	G	C	.	PASS	upstream_gene_variant	MODIFIER	rpoA	260	0	1	321	0	1	248	0	1	192	0	1	307	0	1	286	0	1	164	0.9939	6.8545e-96
NC_032008.1	82289	SNP868	G	T	.	PASS	missense_variant	MODERATE	infA	288	0	1	322	0	1	221	0	1	195	0.0051	0.5	324	0	1	286	0	1	168	1	1.6424e-100
NC_032008.1	82326	SNP869	T	C	.	PASS	missense_variant	MODERATE	infA	302	0	1	317	0	1	216	0	1	203	0	1	322	0	1	262	0.9885	1.6028e-150	164	0	1
NC_032008.1	82328	SNP870	T	G	.	PASS	synonymous_variant	LOW	infA	295	0	1	312	0	1	212	0	1	197	0	1	322	0	1	265	0.9849	1.7522e-150	161	0	1
NC_032008.1	82388	SNP871	C	T	.	PASS	missense_variant	MODERATE	infA	294	0	1	338	0	1	233	0	1	200	0	1	310	0	1	279	0.9821	4.6652e-157	166	0	1
NC_032008.1	82536	SNP872	A	G	.	PASS	upstream_gene_variant	MODIFIER	rpoA	252	0	1	302	0	1	218	0	1	170	0	1	285	0	1	261	0	1	148	1	1.6951e-88
NC_032008.1	82585	SNP873	C	G	.	PASS	missense_variant	MODERATE	rps8	257	0	1	304	0	1	236	0	1	188	0	1	282	0	1	267	0	1	144	0.9931	6.2067e-84
NC_032008.1	82632	SNP874	C	G	.	PASS	missense_variant	MODERATE	rps8	263	0.0038	0.5	307	0	1	214	0.986	6.2863e-122	181	0	1	293	0.0068	0.24957	261	0	1	148	0	1
NC_032008.1	82758	SNP875	A	G	.	PASS	synonymous_variant	LOW	rps8	269	0	1	293	0	1	242	0	1	190	0	1	324	0.9877	1.2939e-185	316	0	1	177	0	1
NC_032008.1	82815	SNP876	G	A	.	PASS	synonymous_variant	LOW	rps8	281	0	1	319	0	1	226	0	1	200	0	1	356	0	1	312	0	1	169	1	4.1181e-101
NC_032008.1	82950	SNP877	T	G	.	PASS	synonymous_variant	LOW	rps8	296	0	1	308	0	1	256	0	1	208	0	1	367	0	1	307	0	1	161	0.9938	4.2676e-94
NC_032008.1	83204	SNP878	T	G	.	PASS	synonymous_variant	LOW	rpl14	333	0.003	0.5	312	0.0032	0.5	226	0.0044	0.5	175	0.0057	0.5	305	0	1	314	0	1	178	0.9944	2.8858e-104
NC_032008.1	83522	SNP879	A	T	.	PASS	upstream_gene_variant	MODIFIER	rpoA	184	0	1	312	0	1	214	0	1	173	0	1	263	0	1	255	0	1	129	0.9845	3.7046e-73
NC_032008.1	83724	SNP880	C	T	.	PASS	missense_variant	MODERATE	rpl16	333	0	1	296	0	1	196	0.9949	4.8494e-115	165	0	1	327	0.0031	0.5	292	0.0034	0.5	153	0	1
NC_032008.1	83964	SNP881	C	A	.	PASS	synonymous_variant	LOW	rpl16	402	0	1	284	0	1	271	0.0037	0.5	158	0	1	291	0.0069	0.24957	293	0.9932	5.197e-171	152	0.9868	7.9053e-87
NC_032008.1	83982	SNP882	T	G	.	PASS	synonymous_variant	LOW	rpl16	406	0	1	277	0	1	268	0	1	163	0.0061	0.5	285	0	1	289	0	1	157	0.9809	4.4614e-88
NC_032008.1	84169	SNP883	G	C	.	PASS	upstream_gene_variant	MODIFIER	rpoA	190	0	1	284	0	1	241	0	1	153	0	1	227	0	1	269	0	1	157	0.9873	8.3652e-90
NC_032008.1	84195	SNP884	A	C	.	PASS	upstream_gene_variant	MODIFIER	rpoA	157	0	1	299	0	1	237	0	1	152	0.0066	0.5	203	0	1	276	0	1	159	1	4.1887e-95
NC_032008.1	84210	SNP885	A	C	.	PASS	upstream_gene_variant	MODIFIER	rpoA	141	0	1	291	0.0034	0.5	236	0	1	140	0	1	195	0	1	260	0.9846	1.648e-147	169	0	1
NC_032008.1	84265	SNP886	G	T	.	PASS	upstream_gene_variant	MODIFIER	rpoA	82	0	1	269	0	1	243	0.0041	0.5	133	0	1	178	0.0056	0.5	274	0.9891	1.1163e-157
NC_032008.1	84297	SNP887	A	C	.	PASS	upstream_gene_variant	MODIFIER	rpoA	58	0	1	280	0.0036	0.5	219	0.9863	6.6516e-125	122	0	1	161	0	1	258	0.0078	0.24951	188	0	1
NC_032008.1	84303	SNP888	T	C	.	PASS	upstream_gene_variant	MODIFIER	rpoA	55	0	1	273	1	1.272e-163	227	0	1	125	0	1	154	0	1	265	0	1	193	0	1
NC_032008.1	84321	SNP889	A	C	.	PASS	upstream_gene_variant	MODIFIER	rpoA	57	0	1	267	0.0037	0.5	221	1	2.3214e-132	126	1	2.7519e-75	154	1	4.2213e-92	261	0.9923	7.1891e-152	169	1	4.1181e-101
NC_032008.1	84412	SNP890	G	T	.	PASS	upstream_gene_variant	MODIFIER	rpoA	119	0	1	232	0	1	178	0	1	136	0.0074	0.5	158	1	1.6702e-94	264	0.9886	1.0286e-151	139	1	4.3066e-83
NC_032008.1	84425	SNP891	A	T	.	PASS	upstream_gene_variant	MODIFIER	rpoA	125	0.008	0.5	230	0.0043	0.5	175	0	1	135	0	1	168	0.006	0.5	262	0.0076	0.24952	138	1	1.7164e-82
NC_032008.1	84515	SNP892	G	A	.	PASS	upstream_gene_variant	MODIFIER	rpoA	200	0	1	256	0	1	183	0	1	156	0.0128	0.2492	182	1	6.3678e-109	278	0.9892	4.586e-160	168	0.9821	1.3448e-94
NC_032008.1	84614	SNP893	C	A	.	PASS	upstream_gene_variant	MODIFIER	rpoA	245	0	1	289	0	1	188	0	1	165	0	1	227	0	1	283	0	1	180	0.9833	1.018e-101
NC_032008.1	84682	SNP894	A	C	.	PASS	upstream_gene_variant	MODIFIER	rpoA	252	0.004	0.5	275	0	1	187	0	1	169	0	1	247	0	1	242	0	1	159	0.9811	2.1245e-90
NC_032008.1	84683	SNP895	A	G	.	PASS	upstream_gene_variant	MODIFIER	rpoA	251	0.004	0.5	274	0	1	181	0	1	170	0	1	239	0	1	248	0.004	0.5	160	0.9812	7.4431e-90
NC_032008.1	84769	SNP896	G	C	.	PASS	upstream_gene_variant	MODIFIER	rpoA	271	0.0037	0.5	266	0	1	205	0	1	178	0	1	264	0	1	257	0	1	154	0.9805	2.6709e-86
NC_032008.1	84979	SNP897	G	C	.	PASS	upstream_gene_variant	MODIFIER	rpoA	206	0.0049	0.5	237	0.0042	0.5	164	0	1	173	0	1	283	0.9929	4.9982e-165	253	0	1	146	0.0068	0.5
NC_032008.1	85003	SNP898	G	C	.	PASS	upstream_gene_variant	MODIFIER	rpoA	216	0	1	241	0	1	185	0	1	181	0	1	289	0.9931	1.2857e-168	263	0	1	141	0.0071	0.5
NC_032008.1	85054	SNP899	T	G	.	PASS	upstream_gene_variant	MODIFIER	rpoA	210	0	1	274	0.0036	0.5	197	0	1	172	0	1	297	0.0034	0.5	259	0.9421	6.3418e-131	147	0	1
NC_032008.1	85154	SNP900	T	G	.	PASS	upstream_gene_variant	MODIFIER	rpoA	231	0	1	264	0	1	189	0.0053	0.5	181	0	1	277	0	1	272	0	1	162	0.9753	2.0154e-89
NC_032008.1	85206	SNP901	T	G	.	PASS	upstream_gene_variant	MODIFIER	rpoA	250	0	1	264	0	1	180	0	1	199	0	1	282	0.0035	0.5	296	0.0439	0.0001067	163	0.9755	5.178e-90
NC_032008.1	85253	SNP902	C	A	.	PASS	upstream_gene_variant	MODIFIER	rpoA	279	0	1	279	0	1	179	0	1	204	0.0098	0.24939	287	0.0035	0.5	311	0.9968	5.6057e-184	168	0.9821	1.3448e-94
NC_032008.1	85292	SNP903	T	C	.	PASS	synonymous_variant	LOW	rps3	283	0	1	292	0.0034	0.5	192	0	1	201	0.0199	0.061566	300	0.0033	0.5	314	0.051	1.2544e-05	171	0.9883	3.8519e-98
NC_032008.1	85319	SNP904	A	G	.	PASS	synonymous_variant	LOW	rps3	256	0	1	294	0	1	187	0	1	185	0.0162	0.12398	305	0.0033	0.5	322	0.0404	0.00010789	171	0.9883	3.8519e-98
NC_032008.1	85559	SNP905	G	T	.	PASS	synonymous_variant	LOW	rps3	279	0.0036	0.5	284	0	1	198	0.0051	0.5	186	1	2.5146e-111	284	1	3.0931e-170	280	0.9929	3.1151e-163	188	1	1.58e-112
NC_032008.1	85761	SNP906	G	C	.	PASS	missense_variant	MODERATE	rps3	239	0	1	287	0	1	181	0	1	168	0	1	314	0.0032	0.5	266	0	1	186	0.9839	2.7847e-105
NC_032008.1	85774	SNP907	C	T	.	PASS	missense_variant	MODERATE	rps3	238	0	1	289	0	1	182	0	1	179	0	1	320	0.0031	0.5	268	0	1	187	0.9893	1.1198e-107
NC_032008.1	85892	SNP908	C	T	.	PASS	synonymous_variant	LOW	rps3	269	0	1	275	0	1	197	0	1	176	0	1	281	0.0071	0.24955	270	0	1	169	0.9941	7.0008e-99
NC_032008.1	85984	SNP909	G	A	.	PASS	synonymous_variant	LOW	rpl22	278	0.0036	0.5	270	0	1	205	0	1	175	0	1	290	0.0069	0.24957	255	0	1	168	0.9881	2.3593e-96
NC_032008.1	86005	SNP910	T	G	.	PASS	missense_variant	MODERATE	rpl22	280	0	1	267	0	1	210	0	1	178	0	1	292	0.0034	0.5	249	0	1	177	0.9887	1.0245e-101
NC_032008.1	86080	SNP911	C	T	.	PASS	synonymous_variant	LOW	rpl22	316	0.0032	0.5	296	0	1	190	0	1	171	0	1	286	0	1	226	0.9779	1.203e-125	172	0	1
NC_032008.1	86399	SNP912	C	G	.	PASS	missense_variant	MODERATE	rpl22	378	0.0053	0.24967	328	0	1	230	0.0043	0.5	175	0.0057	0.5	306	0	1	267	0	1	154	0.9935	6.5431e-90
NC_032008.1	86544	SNP913	T	G	.	PASS	synonymous_variant	LOW	rps19	309	0.0032	0.5	306	0	1	209	0	1	159	0	1	284	0	1	249	0	1	117	0.9915	8.2034e-68
NC_032008.1	86550	SNP914	A	G	.	PASS	synonymous_variant	LOW	rps19	312	0.0032	0.5	298	0	1	214	0	1	160	0	1	284	0	1	246	0	1	128	1	1.7335e-76
NC_032008.1	86574	SNP915	A	C	.	PASS	synonymous_variant	LOW	rps19	299	0.0033	0.5	299	0	1	210	0	1	145	0	1	288	0	1	243	0	1	130	1	1.0919e-77
NC_032008.1	86745	SNP916	C	G	.	PASS	synonymous_variant	LOW	rps19	226	0	1	277	0	1	222	0	1	151	0	1	269	0	1	238	0.9958	3.3513e-140	143	0	1
NC_032008.1	86766	SNP917	T	G	.	PASS	synonymous_variant	LOW	rps19	222	0	1	279	0	1	232	0	1	148	0	1	290	0	1	277	0	1	121	0.9917	3.3691e-70
NC_032008.1	86893	SNP918	G	T	.	PASS	synonymous_variant	LOW	rpl2	445	0.0135	0.015362	436	0.0183	0.0037818	324	0.0031	0.5	228	0.0219	0.030565	437	0.0137	0.015357	404	0.0297	0.00022473	196	0.9949	4.8494e-115
NC_032008.1	89305	SNP919	G	C	.	PASS	missense_variant	MODERATE	ycf2	264	0	1	322	0.0062	0.24961	205	0.0049	0.5	159	0.9937	6.7019e-93	331	1	1.6858e-198	244	1	3.4662e-146	191	0.9895	4.6105e-110
NC_032008.1	90118	SNP920	T	C	.	PASS	missense_variant	MODERATE	ycf2	288	0	1	288	0	1	209	0	1	188	0.0053	0.5	300	0	1	242	0.9793	4.0626e-135	187	0	1
NC_032008.1	90533	SNP921	G	A	.	PASS	synonymous_variant	LOW	ycf2	273	0	1	313	0	1	165	1	1.0417e-98	186	0	1	305	0.0033	0.5	250	0	1	213	0	1
NC_032008.1	90743	SNP922	C	G	.	PASS	synonymous_variant	LOW	ycf2	227	0	1	242	0	1	155	1	1.0587e-92	148	1	1.6951e-88	233	1	1.4207e-139	220	1	9.2648e-132	191	1	2.4884e-114
NC_032008.1	91067	SNP923	C	G	.	PASS	missense_variant	MODERATE	ycf2	193	0.0052	0.5	272	0	1	155	0	1	165	0	1	240	0.9875	2.0787e-137	245	0	1	163	0	1
NC_032008.1	93455	SNP924	C	A	.	PASS	synonymous_variant	LOW	ycf2	323	0	1	338	0	1	243	0	1	190	0	1	321	0.0031	0.5	332	0.0181	0.015273	179	0.9888	6.584e-103
NC_032008.1	93934	SNP925	C	A	.	PASS	missense_variant	MODERATE	ycf2	376	0	1	328	0.003	0.5	216	0	1	180	0	1	341	0	1	331	0.0151	0.030778	173	0.9942	2.8319e-101
NC_032008.1	93954	SNP926	G	A	.	PASS	missense_variant	MODERATE	ycf2	384	0	1	323	0.0031	0.5	207	0	1	182	0	1	342	0	1	327	0.0122	0.061926	161	0.9938	4.2676e-94
NC_032008.1	95778	SNP927	A	C	.	PASS	missense_variant	MODERATE	ycf2	447	0.0022	0.5	336	0	1	262	0	1	222	0	1	383	0.9608	5.2131e-203	381	0	1	209	0.0048	0.5
NC_032008.1	95999	SNP928	T	C	.	PASS	downstream_gene_variant	MODIFIER	ycf2	457	0	1	330	0	1	254	0	1	247	0	1	374	0	1	377	0.9682	7.672e-204	201	0	1
NC_032008.1	98985	SNP929	T	C	.	PASS	missense_variant	MODERATE	ndhB	291	0	1	307	0	1	203	0	1	221	0	1	314	0	1	365	0	1	183	0.9727	2.961e-100
NC_032008.1	99470	SNP930	A	G	.	PASS	missense_variant	MODERATE	ndhB	266	0	1	322	0.0031	0.5	242	0	1	258	0.0039	0.5	325	0	1	420	0.9833	2.4223e-237	195	0.0051	0.5
NC_032008.1	99517	SNP931	A	C	.	PASS	missense_variant	MODERATE	ndhB	276	0.0036	0.5	335	0	1	269	0	1	254	0	1	321	0.0156	0.030764	429	0.993	2.5496e-250	192	0.0469	0.0017746
NC_032008.1	99855	SNP932	T	C	.	PASS	upstream_gene_variant	MODIFIER	trnL-CAA	389	0	1	345	0	1	13	0.1667	0.23913	13	0.1667	0.23913	22	0.381	0.0017241	20	0.2353	0.05132	19	0.1667	0.11429
NC_032008.1	102054	SNP933	C	T	.	PASS	missense_variant	MODERATE	ycf15	487	0	1	348	0	1	250	0	1	270	0.0037	0.5	342	0	1	480	0.0021	0.5	186	0.9624	4.458e-99
NC_032008.1	102109	SNP934	G	A	.	PASS	stop_gained	HIGH	ycf15	457	0	1	342	0	1	259	0	1	252	0	1	353	0	1	397	0.9798	5.678e-222	194	0	1
NC_032008.1	102110	SNP935	T	C	.	PASS	synonymous_variant	LOW	ycf15	457	0	1	336	0	1	250	0	1	251	0	1	347	0	1	415	0.9831	2.2692e-234	197	0	1
NC_032008.1	102114	SNP936	T	C	.	PASS	missense_variant	MODERATE	ycf15	461	0	1	338	0	1	240	0	1	245	0	1	332	0	1	423	0.9835	3.9905e-239	194	0	1
NC_032008.1	102668	SNP937	C	A	.	PASS	upstream_gene_variant	MODIFIER	rps12	468	0	1	294	0	1	275	0.0036	0.5	293	0.0034	0.5	326	1	1.7131e-195	525	1	3.3672E-315	179	0.9944	7.2751e-105
NC_032008.1	104933	SNP938	T	C	.	PASS	upstream_gene_variant	MODIFIER	rps12	501	0	1	278	0.0036	0.5	238	0	1	260	0	1	314	0	1	446	0	1	161	0.9814	1.9013e-90
NC_032008.1	104938	SNP939	G	A	.	PASS	upstream_gene_variant	MODIFIER	rps12	531	0	1	286	0	1	259	0	1	279	0	1	326	0	1	475	0	1	129	0.9767	1.63e-71
NC_032008.1	111327	SNP940	T	G	.	PASS	upstream_gene_variant	MODIFIER	rrn4.5S	438	0	1	355	0	1	253	0	1	254	0	1	307	0	1	387	0	1	134	0.9925	5.8456e-78
NC_032008.1	111328	SNP941	C	A	.	PASS	upstream_gene_variant	MODIFIER	rrn4.5S	447	0	1	350	0.0057	0.24964	256	0	1	241	0.9959	5.3354e-142	286	0.9965	5.5677e-169	392	0	1	134	1	4.3301e-80
NC_032008.1	111329	SNP942	T	A	.	PASS	upstream_gene_variant	MODIFIER	rrn4.5S	445	0	1	354	0.0085	0.12447	250	0.004	0.5	240	0.9958	2.1209e-141	289	0.9965	8.8363e-171	392	0	1	134	0.9925	5.8456e-78
NC_032008.1	111330	SNP943	T	A	.	PASS	upstream_gene_variant	MODIFIER	rrn4.5S	439	0	1	346	0.0058	0.24964	261	0	1	245	0.9959	2.1361e-144	287	0.9965	1.3992e-169	389	0	1	133	1	1.7256e-79
NC_032008.1	111331	SNP944	T	G	.	PASS	upstream_gene_variant	MODIFIER	rrn4.5S	445	0	1	342	0.0088	0.12445	256	0	1	246	0.9959	5.3728e-145	289	0.9965	8.8363e-171	392	0	1	136	0.9926	3.7351e-79
NC_032008.1	111531	SNP945	T	C	.	PASS	upstream_gene_variant	MODIFIER	rrn4.5S	410	0	1	333	0	1	250	0	1	261	0	1	321	0	1	390	0	1	182	0.9945	1.1653e-106
NC_032008.1	112351	SNP946	G	T	.	PASS	upstream_gene_variant	MODIFIER	rrn4.5S	307	0.0033	0.5	286	0.007	0.24956	221	0	1	246	1	8.6832e-147	299	1	2.9557e-179	349	0.9943	1.5472e-204	176	0.9943	4.54e-103
NC_032008.1	112381	SNP947	C	T	.	PASS	upstream_gene_variant	MODIFIER	rrn4.5S	315	0.0032	0.5	288	0	1	222	0	1	248	0.004	0.5	284	0	1	354	0	1	173	0.9942	2.8319e-101
NC_032008.1	112538	SNP948	C	A	.	PASS	upstream_gene_variant	MODIFIER	rrn4.5S	280	0	1	314	0.0032	0.5	202	0.005	0.5	220	0.0045	0.5	266	1	2.0571e-159	313	1	1.1265e-187	177	1	6.4306e-106
NC_032008.1	112745	SNP949	T	A	.	PASS	upstream_gene_variant	MODIFIER	rrn4.5S	193	0.0052	0.5	272	0	1	180	0	1	169	0.9941	7.0008e-99	233	1	1.4207e-139	321	0.9969	5.6053e-190	145	1	1.0738e-86
NC_032008.1	112904	SNP950	T	G	.	PASS	upstream_gene_variant	MODIFIER	rrn4.5S	91	0	1	236	0	1	159	1	4.1887e-95	130	0.9923	1.4303e-75	166	0.994	4.3623e-97	306	1	1.825e-183	147	0	1
NC_032008.1	112928	SNP951	A	T	.	PASS	missense_variant	MODERATE	ndhF	84	0	1	227	0	1	156	0	1	130	0	1	157	0	1	309	0	1	99	0.7778	3.3916e-35
NC_032008.1	112966	SNP952	C	A	.	PASS	synonymous_variant	LOW	ndhF	83	0	1	238	0	1	152	1	6.7102e-91	120	1	1.1001e-71	137	1	6.8409e-82	287	1	4.8583e-172	102	1	1.1023e-56
NC_032008.1	112967	SNP953	G	A	.	PASS	missense_variant	MODERATE	ndhF	80	0	1	246	0	1	153	0	1	118	0	1	143	0	1	294	0	1	101	1	4.3861e-56
NC_032008.1	113041	SNP954	A	C	.	PASS	synonymous_variant	LOW	ndhF	81	0	1	239	0	1	162	0	1	109	0	1	147	1	6.7575e-88	309	0.0065	0.24959	124	0	1
NC_032008.1	113047	SNP955	G	A	.	PASS	synonymous_variant	LOW	ndhF	84	0	1	240	0	1	166	0.006	0.5	105	0	1	156	0	1	306	0	1	126	1	2.7519e-75
NC_032008.1	113059	SNP956	C	G	.	PASS	synonymous_variant	LOW	ndhF	81	0	1	235	0	1	161	0.0062	0.5	106	0	1	164	0	1	311	0	1	124	1	4.368e-74
NC_032008.1	113138	SNP957	T	C	.	PASS	missense_variant	MODERATE	ndhF	77	0	1	226	0	1	166	0	1	99	0	1	160	0.0062	0.5	284	0.0035	0.5	120	0.9917	1.3311e-69
NC_032008.1	113191	SNP958	G	T	.	PASS	synonymous_variant	LOW	ndhF	76	0	1	227	0.0044	0.5	154	0	1	88	0	1	157	0.0064	0.5	269	0	1	115	0.9826	7.4836e-65
NC_032008.1	113251	SNP959	T	C	.	PASS	synonymous_variant	LOW	ndhF	81	0	1	214	0	1	164	0	1	98	0	1	172	0.0058	0.5	293	0.0034	0.5	138	0.9855	1.6701e-78
NC_032008.1	113290	SNP960	A	C	.	PASS	synonymous_variant	LOW	ndhF	99	0	1	217	0	1	181	0	1	119	0	1	187	0.9947	1.185e-109	323	0	1	149	0	1
NC_032008.1	113311	SNP961	A	C	.	PASS	synonymous_variant	LOW	ndhF	103	0	1	213	0	1	192	0	1	117	1	6.952e-70	200	0.005	0.5	329	0.003	0.5	157	0.0064	0.5
NC_032008.1	113368	SNP962	C	A	.	PASS	missense_variant	MODERATE	ndhF	144	0	1	239	0.0042	0.5	184	0	1	144	0.0069	0.5	195	0.9949	1.925e-114	327	0.9939	2.3144e-191	146	0.9932	3.9599e-85
NC_032008.1	113399	SNP963	C	G	.	PASS	missense_variant	MODERATE	ndhF	168	0	1	249	0	1	177	0	1	149	0	1	204	0.9951	7.8555e-120	334	0.988	2.3472e-194	158	0.9873	1.0522e-91
NC_032008.1	113503	SNP964	G	C	.	PASS	synonymous_variant	LOW	ndhF	203	0.0049	0.5	248	0	1	180	0.0111	0.2493	164	0.0061	0.5	237	0.9958	1.3321e-139	320	0.9844	1.236e-182	164	0.9939	1.6566e-97
NC_032008.1	113617	SNP965	G	A	.	PASS	synonymous_variant	LOW	ndhF	231	0.0043	0.5	285	0.0035	0.5	216	0.0046	0.5	180	0	1	246	0	1	332	0.991	2.621e-192	163	0.9939	2.7169e-95
NC_032008.1	113672	SNP966	A	G	.	PASS	missense_variant	MODERATE	ndhF	203	0	1	267	0	1	213	0	1	194	0	1	264	0	1	345	0	1	155	0.9548	8.9464e-82
NC_032008.1	113676	SNP967	T	G	.	PASS	missense_variant	MODERATE	ndhF	214	0	1	265	0	1	208	0	1	201	0	1	262	0	1	344	0	1	159	0.9623	1.0708e-84
NC_032008.1	113694	SNP968	G	T	.	PASS	missense_variant	MODERATE	ndhF	215	0	1	262	0.0038	0.5	228	0	1	195	0	1	258	0	1	344	0	1	173	0.9827	1.4537e-97
NC_032008.1	113749	SNP969	G	A	.	PASS	synonymous_variant	LOW	ndhF	213	0	1	275	0	1	210	0	1	196	0	1	245	0	1	341	0.0029	0.5	169	0.9763	1.4843e-93
NC_032008.1	113821	SNP970	G	A	.	PASS	synonymous_variant	LOW	ndhF	245	0	1	272	0.0037	0.5	224	0	1	202	0	1	232	0	1	328	0.003	0.5	164	0.9634	1.2738e-87
NC_032008.1	113851	SNP971	A	T	.	PASS	synonymous_variant	LOW	ndhF	257	0	1	261	0.0038	0.5	221	0	1	221	0	1	238	0	1	341	0.0029	0.5	156	0.9872	3.2935e-89
NC_032008.1	113991	SNP972	T	G	.	PASS	missense_variant	MODERATE	ndhF	290	0	1	290	0	1	223	0	1	219	0	1	289	0.9965	8.8363e-171	323	0	1	179	0	1
NC_032008.1	114043	SNP973	G	T	.	PASS	synonymous_variant	LOW	ndhF	297	0.0034	0.5	299	0	1	223	0	1	214	0	1	286	0	1	316	0.0032	0.5	170	0.9941	1.7657e-99
NC_032008.1	114281	SNP974	A	G	.	PASS	missense_variant	MODERATE	ndhF	298	0	1	281	0	1	211	0	1	180	0	1	273	0.0037	0.5	281	0.9893	7.4382e-162	156	0	1
NC_032008.1	114301	SNP975	A	G	.	PASS	synonymous_variant	LOW	ndhF	289	0.0035	0.5	274	0	1	219	0.0046	0.5	188	0	1	279	0.0072	0.24955	283	0.0035	0.5	143	1	1.7063e-85
NC_032008.1	114315	SNP976	C	T	.	PASS	missense_variant	MODERATE	ndhF	280	0.0036	0.5	272	0	1	213	0.0047	0.5	194	0	1	279	0.0072	0.24955	278	0.0036	0.5	147	0.9932	1.0001e-85
NC_032008.1	114540	SNP977	G	T	.	PASS	missense_variant	MODERATE	ndhF	209	0.0048	0.5	279	0.0036	0.5	216	0.0185	0.061631	154	1	4.2213e-92	257	0.9922	1.771e-149	291	1	1.911e-174	169	0.9941	7.0008e-99
NC_032008.1	114742	SNP978	C	T	.	PASS	synonymous_variant	LOW	ndhF	249	0	1	313	0	1	232	0.0043	0.5	154	0.0065	0.5	271	0.0037	0.5	289	0.9896	1.2514e-166	164	0.0122	0.24924
NC_032008.1	114988	SNP979	G	A	.	PASS	synonymous_variant	LOW	ndhF	246	0	1	302	0	1	239	0	1	168	0	1	291	0.0069	0.24957	281	0	1	168	1	1.6424e-100
NC_032008.1	115078	SNP980	A	C	.	PASS	synonymous_variant	LOW	ndhF	237	0	1	305	0	1	232	0	1	191	0.0052	0.5	292	0.0034	0.5	306	0.0033	0.5	164	1	4.1542e-98
NC_032008.1	115111	SNP981	A	C	.	PASS	synonymous_variant	LOW	ndhF	228	0	1	297	0	1	231	0	1	177	0	1	275	0	1	309	0	1	165	1	1.0417e-98
NC_032008.1	115267	SNP982	T	G	.	PASS	upstream_gene_variant	MODIFIER	trnN-GTT	91	0	1	276	0.0036	0.5	197	0.9898	1.2155e-113	141	0	1	205	0	1	249	0	1	168	0.006	0.5
NC_032008.1	115359	SNP983	A	C	.	PASS	upstream_gene_variant	MODIFIER	trnN-GTT	89	0	1	246	0.0041	0.5	172	0.0058	0.5	115	0.0087	0.5	181	0.011	0.24931	233	0.0043	0.5	151	0.9868	3.1108e-86
NC_032008.1	115360	SNP984	T	C	.	PASS	upstream_gene_variant	MODIFIER	trnN-GTT	89	0	1	243	0	1	169	0	1	114	0	1	175	0.0057	0.5	231	0	1	149	0.9866	4.8154e-85
NC_032008.1	115396	SNP985	C	A	.	PASS	upstream_gene_variant	MODIFIER	trnN-GTT	78	0	1	228	0.0132	0.12418	154	0.9935	6.5431e-90	105	0.9714	2.2561e-57	150	0.9933	1.6105e-87	220	1	3.6975e-131	135	0.9922	5.6558e-75
NC_032008.1	115400	SNP986	A	T	.	PASS	upstream_gene_variant	MODIFIER	trnN-GTT	79	0	1	229	0.0044	0.5	155	0	1	109	0.0183	0.24885	152	0.0066	0.5	223	0.0045	0.5	130	0.9308	2.3997e-65
NC_032008.1	115422	SNP987	C	A	.	PASS	upstream_gene_variant	MODIFIER	trnN-GTT	79	0	1	233	0	1	153	0	1	109	0	1	152	0.0066	0.5	209	0	1	123	0.9756	5.6642e-68
NC_032008.1	115430	SNP988	C	A	.	PASS	upstream_gene_variant	MODIFIER	trnN-GTT	76	0	1	236	0	1	160	0	1	109	0	1	149	0.0067	0.5	204	0	1	135	0.9333	6.1769e-67
NC_032008.1	115504	SNP989	C	G	.	PASS	upstream_gene_variant	MODIFIER	trnN-GTT	94	0	1	255	0	1	162	0	1	106	0	1	172	0	1	215	0	1	122	0.9918	8.5268e-71
NC_032008.1	115506	SNP990	C	G	.	PASS	upstream_gene_variant	MODIFIER	trnN-GTT	92	0	1	250	0	1	163	0	1	107	0	1	168	0	1	217	0	1	122	0.9918	8.5268e-71
NC_032008.1	115553	SNP991	C	T	.	PASS	upstream_gene_variant	MODIFIER	trnN-GTT	95	0	1	262	0	1	148	0	1	113	0	1	178	0	1	233	0.0043	0.5	137	0.9854	6.5611e-78
NC_032008.1	115566	SNP992	C	T	.	PASS	upstream_gene_variant	MODIFIER	trnN-GTT	95	0	1	261	0.0038	0.5	155	0	1	111	0	1	173	0	1	238	0	1	130	0.9923	1.4303e-75
NC_032008.1	115583	SNP993	T	A	.	PASS	upstream_gene_variant	MODIFIER	trnN-GTT	88	0	1	242	0	1	157	0	1	102	0	1	168	0	1	238	0	1	123	0.9919	2.1578e-71
NC_032008.1	115591	SNP994	C	A	.	PASS	upstream_gene_variant	MODIFIER	trnN-GTT	91	0	1	241	0.0041	0.5	156	0.0128	0.2492	95	0	1	158	0.0063	0.5	226	0.0044	0.5	28	1	1.3074e-16
NC_032008.1	115592	SNP995	C	T	.	PASS	upstream_gene_variant	MODIFIER	trnN-GTT	89	0	1	237	0	1	155	0	1	95	0	1	154	0	1	224	0	1	29	0.9655	9.9776e-16
NC_032008.1	115652	SNP996	T	G	.	PASS	upstream_gene_variant	MODIFIER	trnN-GTT	86	0	1	228	0	1	148	0	1	103	0	1	135	1	1.0865e-80	211	0	1	133	0.0075	0.5
NC_032008.1	115683	SNP997	C	T	.	PASS	upstream_gene_variant	MODIFIER	trnN-GTT	103	0	1	224	0.0045	0.5	150	0	1	106	0	1	142	0	1	222	0.009	0.24944	135	0.9852	1.0122e-76
NC_032008.1	115862	SNP998	G	T	.	PASS	synonymous_variant	LOW	rpl32	111	0	1	264	0	1	163	0	1	122	0	1	196	0	1	238	0.0042	0.5	163	1	1.6566e-97
NC_032008.1	115886	SNP999	C	A	.	PASS	missense_variant	MODERATE	rpl32	111	0	1	250	0	1	161	0	1	114	0.9825	2.9295e-64	188	0	1	239	0	1	163	0	1
NC_032008.1	115972	SNP1000	G	C	.	PASS	stop_lost&splice_region_variant	HIGH	rpl32	103	0	1	242	0	1	167	0.006	0.5	110	0.0091	0.5	171	0.9942	4.4531e-100	245	0.9959	2.1361e-144	162	0.9938	2.6343e-96
NC_032008.1	115982	SNP1001	C	A	.	PASS	upstream_gene_variant	MODIFIER	trnN-GTT	104	0	1	237	0	1	161	0	1	108	1	1.7511e-64	178	0.9944	2.8858e-104	238	1	1.4022e-142	167	1	6.55e-100
NC_032008.1	115997	SNP1002	C	A	.	PASS	upstream_gene_variant	MODIFIER	trnN-GTT	96	0	1	246	0	1	162	1	6.6062e-97	110	1	1.1045e-65	189	1	3.9605e-113	247	1	5.4491e-148	163	1	1.6566e-97
NC_032008.1	116006	SNP1003	T	C	.	PASS	upstream_gene_variant	MODIFIER	trnN-GTT	95	0	1	238	0	1	163	1	1.6566e-97	111	1	2.7737e-66	190	1	9.9275e-114	256	1	2.1162e-153	156	1	2.6554e-93
NC_032008.1	116051	SNP1004	T	G	.	PASS	upstream_gene_variant	MODIFIER	trnN-GTT	69	0	1	218	0	1	158	0	1	97	0	1	165	0.9818	8.0859e-93	136	0	1
NC_032008.1	116082	SNP1005	G	C	.	PASS	upstream_gene_variant	MODIFIER	trnN-GTT	65	0	1	204	0	1	146	0	1	91	1	2.7621e-54	161	0.9814	1.9013e-90	186	0.9946	4.7023e-109	110	1	1.1045e-65
NC_032008.1	116086	SNP1006	G	C	.	PASS	upstream_gene_variant	MODIFIER	trnN-GTT	65	0	1	214	0	1	137	0	1	96	0	1	164	0	1	190	0	1	113	0.9912	1.994e-65
NC_032008.1	116119	SNP1007	C	A	.	PASS	upstream_gene_variant	MODIFIER	trnN-GTT	61	0	1	204	0.0049	0.5	145	0.0069	0.5	85	0	1	159	0.9811	2.9133e-89	190	1	9.9275e-114	122	1	6.9324e-73
NC_032008.1	116146	SNP1008	T	G	.	PASS	upstream_gene_variant	MODIFIER	trnN-GTT	55	0	1	182	0	1	139	0	1	86	0	1	135	0	1	186	0	1	135	0.9926	1.4777e-78
NC_032008.1	116183	SNP1009	T	G	.	PASS	upstream_gene_variant	MODIFIER	trnN-GTT	57	0	1	199	0.005	0.5	149	0	1	87	0	1	129	0	1	195	0	1	154	0.9545	2.0577e-80
NC_032008.1	116198	SNP1010	A	G	.	PASS	upstream_gene_variant	MODIFIER	trnN-GTT	51	0	1	203	0.0049	0.5	160	0	1	101	0	1	129	0.0155	0.24903	199	0.0101	0.24937	162	1	6.6062e-97
NC_032008.1	116431	SNP1011	C	A	.	PASS	upstream_gene_variant	MODIFIER	ndhF	50	0.02	0.5	188	0	1	156	1	2.6554e-93	92	1	6.9429e-55	118	0.9915	2.077e-68	201	0.995	4.9174e-118	155	1	1.0587e-92
NC_032008.1	116446	SNP1012	A	G	.	PASS	upstream_gene_variant	MODIFIER	ndhF	52	0	1	189	0	1	155	0.0065	0.5	94	0	1	129	0	1	219	0.0365	0.0036603	155	0.9935	1.6516e-90
NC_032008.1	116531	SNP1013	G	A	.	PASS	upstream_gene_variant	MODIFIER	ndhF	57	0	1	208	0	1	165	0	1	91	1	2.7621e-54	144	0	1	226	0	1	166	0.006	0.5
NC_032008.1	116612	SNP1014	A	C	.	PASS	upstream_gene_variant	MODIFIER	ndhF	61	0	1	222	0	1	184	0	1	108	0	1	181	0.0166	0.12396	233	0.0343	0.0036748	132	1	6.8763e-79
NC_032008.1	116693	SNP1015	A	C	.	PASS	upstream_gene_variant	MODIFIER	ndhF	90	0	1	241	0	1	178	0	1	109	0	1	176	0.017	0.12393	232	0.9612	2.347e-130	150	0.0267	0.061248
NC_032008.1	116698	SNP1016	G	T	.	PASS	upstream_gene_variant	MODIFIER	ndhF	91	0	1	246	0	1	182	0.0055	0.5	107	0	1	177	1	6.4306e-106	235	0.9957	2.1045e-138	149	1	4.252e-89
NC_032008.1	116752	SNP1017	T	G	.	PASS	upstream_gene_variant	MODIFIER	ndhF	107	0	1	275	0	1	194	0	1	124	0	1	174	0	1	229	0	1	12	0.6667	0.00067304
NC_032008.1	116771	SNP1018	T	C	.	PASS	upstream_gene_variant	MODIFIER	ndhF	118	0	1	297	0	1	215	0	1	140	1	1.0805e-83	180	0.0056	0.5	223	0	1	157	0	1
NC_032008.1	116794	SNP1019	G	A	.	PASS	upstream_gene_variant	MODIFIER	ndhF	130	0	1	292	0.0034	0.5	229	0	1	142	0	1	185	1	1.0031e-110	219	1	3.6975e-131	150	1	1.0666e-89
NC_032008.1	116837	SNP1020	G	A	.	PASS	missense_variant	MODERATE	trnL-TAG	143	0	1	297	0.0067	0.24958	242	0	1	161	0	1	211	1	2.3786e-126	223	1	1.4574e-133	164	0	1
NC_032008.1	116968	SNP1021	A	C	.	PASS	upstream_gene_variant	MODIFIER	ndhF	120	0	1	289	0	1	215	0	1	122	0	1	192	0.9844	7.5898e-109	253	0	1	136	0	1
NC_032008.1	116979	SNP1022	G	T	.	PASS	upstream_gene_variant	MODIFIER	ndhF	121	0	1	292	0.0034	0.5	212	0	1	124	0.0161	0.24899	192	0	1	260	0.0038	0.5	128	1	1.7335e-76
NC_032008.1	116982	SNP1023	C	A	.	PASS	upstream_gene_variant	MODIFIER	ndhF	121	0	1	283	0.0035	0.5	201	0.005	0.5	121	0.0165	0.24896	192	0.0052	0.5	258	1	1.3278e-154	131	1	2.7401e-78
NC_032008.1	116996	SNP1024	A	T	.	PASS	upstream_gene_variant	MODIFIER	ndhF	115	0.0261	0.12335	285	0.007	0.24956	182	1	6.3678e-109	10	0.6	0.0034965	164	1	4.1542e-98
NC_032008.1	117064	SNP1025	A	C	.	PASS	synonymous_variant	LOW	ccsA	158	0	1	282	0	1	214	0	1	142	0	1	229	0.9869	7.4074e-131	268	0.0037	0.5	161	0	1
NC_032008.1	117244	SNP1026	G	A	.	PASS	synonymous_variant	LOW	ccsA	207	0	1	292	0.0034	0.5	214	0.0093	0.24941	135	0.0074	0.5	268	1	1.2905e-160	270	0.9926	2.9838e-157	170	0.9882	1.5185e-97
NC_032008.1	117388	SNP1027	C	A	.	PASS	synonymous_variant	LOW	ccsA	220	0	1	310	0	1	214	0	1	160	0.0062	0.5	321	0	1	257	0.0545	5.0887e-05	162	0.9938	1.0768e-94
NC_032008.1	117406	SNP1028	C	T	.	PASS	synonymous_variant	LOW	ccsA	213	0	1	317	0.0032	0.5	216	0	1	163	0.0061	0.5	308	0	1	261	0	1	151	0.9205	1.2976e-72
NC_032008.1	117605	SNP1029	C	G	.	PASS	missense_variant	MODERATE	ccsA	219	0.0091	0.24943	326	0	1	201	0	1	166	0	1	277	0	1	310	0.071	1.6206e-07	195	0.9846	1.2514e-110
NC_032008.1	118037	SNP1030	T	A	.	PASS	upstream_gene_variant	MODIFIER	ndhF	204	0.0049	0.5	278	0	1	167	0.006	0.5	151	0.0066	0.5	263	0	1	240	0	1	180	0.9167	2.846e-86
NC_032008.1	118173	SNP1031	A	C	.	PASS	upstream_gene_variant	MODIFIER	ndhF	155	0.0065	0.5	300	0.0033	0.5	192	0.0104	0.24935	165	0.0061	0.5	236	0	1	261	0.0613	1.204e-05	176	1	2.565e-105
NC_032008.1	118186	SNP1032	T	A	.	PASS	upstream_gene_variant	MODIFIER	ndhF	143	0	1	294	0	1	190	0.0053	0.5	159	0.0063	0.5	224	0	1	234	0.9786	2.0868e-135	179	0.0782	4.6863e-05
NC_032008.1	118211	SNP1033	G	C	.	PASS	upstream_gene_variant	MODIFIER	ndhF	125	0	1	295	0	1	190	0	1	146	0.9932	3.9599e-85	211	0.0047	0.5	247	0.004	0.5	174	0	1
NC_032008.1	118315	SNP1034	T	C	.	PASS	missense_variant	MODERATE	ndhD	131	0	1	276	0.0036	0.5	184	0.0054	0.5	154	0	1	225	0.0044	0.5	231	0.0649	2.4134e-05	163	1	1.6566e-97
NC_032008.1	118358	SNP1035	T	C	.	PASS	synonymous_variant	LOW	ndhD	139	0	1	288	0	1	171	0.0058	0.5	160	0	1	232	0	1	220	0	1	169	0.9349	4.8549e-84
NC_032008.1	118421	SNP1036	G	T	.	PASS	synonymous_variant	LOW	ndhD	142	0	1	295	0	1	179	0	1	177	0	1	211	0.9858	3.8308e-120	243	0	1	167	0	1
NC_032008.1	118535	SNP1037	G	A	.	PASS	synonymous_variant	LOW	ndhD	143	0	1	257	0.0039	0.5	188	0	1	163	0	1	229	0.9913	9.5786e-133	233	0	1	158	0.0063	0.5
NC_032008.1	118682	SNP1038	T	C	.	PASS	synonymous_variant	LOW	ndhD	173	0	1	282	0	1	163	0	1	173	0	1	240	0	1	215	0.0465	0.00087745	166	1	2.6121e-99
NC_032008.1	118777	SNP1039	T	G	.	PASS	missense_variant	MODERATE	ndhD	206	0	1	254	0	1	176	0	1	133	0	1	248	1	1.365e-148	220	0	1	169	0.0059	0.5
NC_032008.1	118979	SNP1040	T	G	.	PASS	synonymous_variant	LOW	ndhD	184	0	1	280	0	1	198	0	1	145	0.0069	0.5	245	0	1	202	0.005	0.5	156	1	2.6554e-93
NC_032008.1	118988	SNP1041	A	G,T	.	PASS	synonymous_variant	LOW	ndhD	187	0	1	281	0	1	200	1	9.7132e-120	135	0.9926	4.3301e-80	229	1	3.6057e-137	201	0.9801	7.7899e-115	149	1	4.252e-89
NC_032008.1	119135	SNP1042	C	T	.	PASS	synonymous_variant	LOW	ndhD	180	0	1	263	0	1	173	0	1	140	0.0071	0.5	254	0.0039	0.5	214	0.0047	0.5	160	0.9938	1.6912e-93
NC_032008.1	119409	SNP1043	C	T	.	PASS	missense_variant	MODERATE	ndhD	192	0	1	294	0	1	187	0	1	120	0.9833	8.1196e-68	251	0	1	179	0	1	152	0.0066	0.5
NC_032008.1	119506	SNP1044	C	A	.	PASS	missense_variant	MODERATE	ndhD	178	0.0056	0.5	290	0	1	179	0	1	131	0.0076	0.5	218	0	1	191	0	1	169	0.9822	3.4318e-95
NC_032008.1	119512	SNP1045	C	T	.	PASS	missense_variant	MODERATE	ndhD	173	0	1	293	0	1	176	0	1	124	0.9919	5.46e-72	226	0	1	192	0.0052	0.5	176	0.0057	0.5
NC_032008.1	119684	SNP1046	C	T	.	PASS	synonymous_variant	LOW	ndhD	150	0	1	300	0	1	221	0	1	108	0	1	214	0	1	186	0	1	153	0.9804	1.0445e-85
NC_032008.1	119788	SNP1047	A	C	.	PASS	upstream_gene_variant	MODIFIER	ndhF	144	0	1	290	0	1	201	0	1	94	0.0106	0.5	225	0	1	211	0	1	13	0.6923	0.00022883
NC_032008.1	120134	SNP1048	A	T	.	PASS	upstream_gene_variant	MODIFIER	ndhF	167	0	1	232	1	5.6707e-139	177	0.0056	0.5	126	0	1	223	0	1	224	0.0045	0.5	162	0.0062	0.5
NC_032008.1	120231	SNP1049	A	C	.	PASS	upstream_gene_variant	MODIFIER	ndhD	139	0	1	239	0	1	169	0	1	116	0	1	246	0	1	210	0	1	169	0.9941	7.0008e-99
NC_032008.1	120244	SNP1050	C	G	.	PASS	upstream_gene_variant	MODIFIER	ndhD	137	0	1	248	0	1	181	0	1	122	0	1	241	1	2.2047e-144	210	0	1	168	0	1
NC_032008.1	120302	SNP1051	G	A	.	PASS	upstream_gene_variant	MODIFIER	ndhD	135	0	1	251	0	1	179	0	1	126	0	1	237	0	1	197	0	1	162	1	6.6062e-97
NC_032008.1	120315	SNP1052	A	G	.	PASS	upstream_gene_variant	MODIFIER	ndhD	134	0	1	250	0	1	173	0	1	122	0.0082	0.5	224	0	1	187	0.0053	0.5	161	1	2.6343e-96
NC_032008.1	120324	SNP1053	A	C	.	PASS	upstream_gene_variant	MODIFIER	ndhD	138	0	1	252	0	1	179	0	1	119	0.0084	0.5	219	0	1	193	0.0052	0.5	156	1	2.6554e-93
NC_032008.1	120333	SNP1054	T	G	.	PASS	upstream_gene_variant	MODIFIER	ndhD	140	0	1	259	0	1	178	0	1	118	0.9831	1.2462e-66	222	0	1	213	0	1	159	0	1
NC_032008.1	120345	SNP1055	A	C	.	PASS	upstream_gene_variant	MODIFIER	ndhD	142	0	1	256	0	1	177	0	1	122	0	1	223	0	1	207	0.0048	0.5	153	0.9935	2.5919e-89
NC_032008.1	120349	SNP1056	G	T	.	PASS	upstream_gene_variant	MODIFIER	ndhD	141	0	1	249	0	1	171	0.0058	0.5	122	0.0164	0.24896	227	0	1	206	0.0049	0.5	151	0.9934	4.0664e-88
NC_032008.1	120415	SNP1057	T	G	.	PASS	synonymous_variant	LOW	ndhE	167	0	1	263	0	1	186	0	1	104	0	1	242	0	1	206	0.0049	0.5	161	0.9938	4.2676e-94
NC_032008.1	120676	SNP1058	G	T	.	PASS	upstream_gene_variant	MODIFIER	ndhD	142	0.007	0.5	241	0	1	166	0	1	103	0	1	216	0	1	206	0	1	162	0.9938	1.0768e-94
NC_032008.1	120724	SNP1059	T	G	.	PASS	upstream_gene_variant	MODIFIER	ndhD	112	0	1	229	0	1	150	0	1	100	0	1	194	0.0052	0.5	193	0	1	170	0.9882	1.5185e-97
NC_032008.1	120799	SNP1060	A	C	.	PASS	upstream_gene_variant	MODIFIER	ndhD	116	0	1	275	0	1	154	0.9935	6.5431e-90	107	0	1	204	0	1	187	0.0053	0.5	184	0.0054	0.5
NC_032008.1	120851	SNP1061	G	A	.	PASS	upstream_gene_variant	MODIFIER	ndhD	120	0	1	258	0	1	155	0	1	104	0	1	229	0	1	173	0	1	179	0.9944	7.2751e-105
NC_032008.1	120959	SNP1062	G	T	.	PASS	synonymous_variant	LOW	ndhG	130	0	1	245	0	1	148	0	1	124	0	1	241	0.0041	0.5	178	0	1	159	0.9874	5.395e-91
NC_032008.1	121136	SNP1063	A	C	.	PASS	synonymous_variant	LOW	ndhG	155	0	1	280	0	1	145	0	1	146	0	1	244	0	1	163	0.9816	1.2402e-91	149	0	1
NC_032008.1	121208	SNP1064	T	A	.	PASS	synonymous_variant	LOW	ndhG	165	0	1	263	0	1	142	0	1	139	0	1	230	0	1	190	0	1	135	0.9926	1.4777e-78
NC_032008.1	121244	SNP1065	T	G	.	PASS	synonymous_variant	LOW	ndhG	171	0	1	249	0	1	147	0	1	148	0	1	233	0.0043	0.5	197	0	1	142	0.993	9.7257e-83
NC_032008.1	121337	SNP1066	G	A	.	PASS	synonymous_variant	LOW	ndhG	173	0	1	260	0	1	156	0	1	162	0	1	214	0	1	190	0	1	165	0.9939	1.7292e-96
NC_032008.1	121507	SNP1067	C	A	.	PASS	upstream_gene_variant	MODIFIER	ndhD	137	0	1	265	0	1	175	0	1	140	0	1	218	0	1	191	0	1	179	1	1.6122e-106
NC_032008.1	121514	SNP1068	T	C	.	PASS	upstream_gene_variant	MODIFIER	ndhD	138	0	1	266	0	1	173	0	1	130	0	1	220	0	1	190	0.0053	0.5	176	1	2.565e-105
NC_032008.1	121515	SNP1069	T	C	.	PASS	upstream_gene_variant	MODIFIER	ndhD	137	0.0073	0.5	262	0.0038	0.5	175	0	1	129	0.969	5.4198e-70	222	0	1	192	0	1	179	0	1
NC_032008.1	121535	SNP1070	C	G	.	PASS	upstream_gene_variant	MODIFIER	ndhD	134	0	1	260	0	1	164	0	1	131	0	1	207	0	1	185	0	1	169	1	4.1181e-101
NC_032008.1	121554	SNP1071	T	C	.	PASS	upstream_gene_variant	MODIFIER	ndhD	136	0.0074	0.5	266	0.0038	0.5	166	0	1	126	0.9683	3.1258e-68	221	0	1	183	0	1	170	0	1
NC_032008.1	121655	SNP1072	G	A	.	PASS	upstream_gene_variant	MODIFIER	ndhD	132	0	1	273	0	1	137	0	1	119	0	1	231	0	1	195	0.0051	0.5	135	1	1.0865e-80
NC_032008.1	121730	SNP1073	A	C	.	PASS	upstream_gene_variant	MODIFIER	ndhD	143	0	1	278	0	1	129	0.0078	0.5	122	0	1	231	0	1	203	0.0049	0.5	156	0.9936	4.1689e-91
NC_032008.1	121739	SNP1074	C	T	.	PASS	upstream_gene_variant	MODIFIER	ndhD	146	0	1	276	0.0036	0.5	130	0.0077	0.5	121	0	1	239	0	1	199	0.005	0.5	153	0.9869	1.0267e-88
NC_032008.1	121748	SNP1075	A	T	.	PASS	upstream_gene_variant	MODIFIER	ndhD	147	0	1	264	0	1	125	0	1	122	0	1	225	0	1	195	0	1	166	0.9819	2.0642e-93
NC_032008.1	121807	SNP1076	C	G	.	PASS	synonymous_variant	LOW	ndhI	156	0	1	265	0.0038	0.5	139	0	1	109	0	1	234	0	1	177	1	6.4306e-106	164	0.0061	0.5
NC_032008.1	121849	SNP1077	G	C	.	PASS	missense_variant	MODERATE	ndhI	161	0	1	253	0	1	147	0.0136	0.24915	103	0	1	220	0	1	163	0	1	155	0.9935	1.6516e-90
NC_032008.1	121987	SNP1078	A	G	.	PASS	synonymous_variant	LOW	ndhI	188	0.0053	0.5	252	0.004	0.5	100	0	1	135	0	1	242	0	1	179	0	1	186	0.9785	1.3227e-103
NC_032008.1	122077	SNP1079	A	C	.	PASS	synonymous_variant	LOW	ndhI	200	0	1	225	0	1	113	0	1	124	0	1	238	0	1	174	0	1	189	0.9841	4.5993e-107
NC_032008.1	122313	SNP1080	T	G	.	PASS	upstream_gene_variant	MODIFIER	ndhD	157	0	1	238	0	1	102	0	1	127	0	1	230	0	1	180	1	1.0132e-107	170	0	1
NC_032008.1	122345	SNP1081	C	T	.	PASS	upstream_gene_variant	MODIFIER	ndhD	147	0.0068	0.5	222	0	1	108	0	1	114	0	1	229	0	1	189	0	1	164	0.9939	6.8545e-96
NC_032008.1	122367	SNP1082	C	T	.	PASS	upstream_gene_variant	MODIFIER	ndhD	144	0.0069	0.5	213	0.0047	0.5	108	0	1	116	0	1	213	0	1	190	0	1	166	0.994	4.3623e-97
NC_032008.1	122514	SNP1083	G	C	.	PASS	missense_variant	MODERATE	ndhA	134	0.0075	0.5	245	0	1	134	0	1	117	0	1	200	0	1	191	0	1	182	0.9945	1.1653e-106
NC_032008.1	122542	SNP1084	G	A	.	PASS	missense_variant	MODERATE	ndhA	130	0	1	253	0	1	139	0	1	121	0	1	202	0	1	183	0	1	169	0.9941	7.0008e-99
NC_032008.1	122551	SNP1085	A	G	.	PASS	missense_variant	MODERATE	ndhA	132	0	1	249	0	1	138	0	1	123	0	1	203	0	1	188	0	1	169	0.9941	7.0008e-99
NC_032008.1	122911	SNP1086	C	T	.	PASS	splice_region_variant&intron_variant	LOW	ndhA	147	0	1	258	0	1	120	0	1	140	0	1	213	0	1	161	1	2.6343e-96	176	0	1
NC_032008.1	122913	SNP1087	T	A	.	PASS	splice_region_variant&intron_variant	LOW	ndhA	146	0	1	259	0	1	119	0	1	140	0	1	217	0	1	164	0	1	172	1	6.4914e-103
NC_032008.1	122993	SNP1088	C	T	.	PASS	upstream_gene_variant	MODIFIER	ndhD	140	0.0071	0.5	229	0.0044	0.5	91	0.989	1.0988e-53	134	0.0075	0.5	198	0	1	184	0	1	151	0	1
NC_032008.1	123018	SNP1089	G	T	.	PASS	upstream_gene_variant	MODIFIER	ndhD	130	0	1	232	0	1	105	0	1	137	0	1	188	0	1	179	0	1	155	0.9935	1.6516e-90
NC_032008.1	123070	SNP1090	G	T	.	PASS	upstream_gene_variant	MODIFIER	ndhD	117	0	1	223	0.0045	0.5	112	0	1	111	0	1	182	0.0055	0.5	190	0	1	148	0.9932	2.5257e-86
NC_032008.1	123154	SNP1091	G	T	.	PASS	upstream_gene_variant	MODIFIER	ndhD	80	0	1	192	0	1	108	0	1	86	0.0116	0.5	163	0	1	191	0	1	158	0.9937	2.6556e-92
NC_032008.1	123281	SNP1092	A	G	.	PASS	upstream_gene_variant	MODIFIER	ndhD	72	0	1	193	0	1	123	1	1.7402e-73	99	0	1	160	0	1	178	0	1	143	0	1
NC_032008.1	123475	SNP1093	A	T	.	PASS	upstream_gene_variant	MODIFIER	ndhD	111	0	1	197	0	1	151	0	1	98	0	1	184	0	1	175	0	1	155	0.9806	6.8285e-87
NC_032008.1	123489	SNP1094	T	G	.	PASS	upstream_gene_variant	MODIFIER	ndhD	113	0	1	206	0	1	144	0.0069	0.5	101	0	1	183	0	1	176	0	1	156	0.9808	1.7455e-87
NC_032008.1	123545	SNP1095	G	C	.	PASS	upstream_gene_variant	MODIFIER	ndhD	111	0	1	211	0	1	144	0	1	106	0.9906	2.9701e-61	200	0	1	175	0	1	166	0	1
NC_032008.1	123569	SNP1096	A	T	.	PASS	upstream_gene_variant	MODIFIER	ndhD	105	0	1	221	0	1	138	0.0072	0.5	106	0	1	202	0	1	176	0	1	170	0.9882	1.5185e-97
NC_032008.1	123615	SNP1097	C	G	.	PASS	upstream_gene_variant	MODIFIER	ndhD	111	0	1	241	0	1	135	0.0074	0.5	117	0	1	225	0	1	182	0	1	165	0.9939	1.7292e-96
NC_032008.1	123769	SNP1098	A	C	.	PASS	upstream_gene_variant	MODIFIER	ndhD	129	0	1	248	0	1	143	0	1	117	0	1	229	0.0044	0.5	187	0.9893	1.1198e-107	194	0	1
NC_032008.1	123846	SNP1099	G	A	.	PASS	upstream_gene_variant	MODIFIER	ndhD	130	0	1	247	0	1	149	0.0067	0.5	106	0	1	222	0	1	168	0.006	0.5	159	1	4.1887e-95
NC_032008.1	123864	SNP1100	G	A	.	PASS	upstream_gene_variant	MODIFIER	ndhD	129	0	1	241	0	1	148	0	1	105	0	1	232	0	1	176	0.9943	4.54e-103	163	0	1
NC_032008.1	123900	SNP1101	T	G	.	PASS	upstream_gene_variant	MODIFIER	ndhD	142	0.007	0.5	257	0	1	168	0	1	112	0.9911	7.871e-65	248	0	1	173	0	1	167	0	1
NC_032008.1	123901	SNP1102	C	T	.	PASS	upstream_gene_variant	MODIFIER	ndhD	140	0	1	255	0	1	164	0	1	111	0	1	251	0.004	0.5	171	0.0058	0.5	170	0.9941	1.7657e-99
NC_032008.1	124137	SNP1103	A	G	.	PASS	synonymous_variant	LOW	ndhA	204	0	1	276	0	1	196	0	1	112	0	1	270	0	1	197	0	1	168	0.994	2.7756e-98
NC_032008.1	124233	SNP1104	A	G	.	PASS	synonymous_variant	LOW	ndhA	236	0	1	275	0.0036	0.5	207	0	1	140	0.0071	0.5	269	0	1	199	0	1	153	1	1.683e-91
NC_032008.1	124242	SNP1105	T	A	.	PASS	synonymous_variant	LOW	ndhA	227	0	1	285	0	1	206	0	1	138	0	1	261	0	1	196	0	1	144	1	4.2805e-86
NC_032008.1	124323	SNP1106	T	G	.	PASS	synonymous_variant	LOW	ndhA	218	0	1	291	0	1	194	0	1	129	0	1	267	0.9963	1.3809e-157	214	0	1	149	0	1
NC_032008.1	124347	SNP1107	A	G	.	PASS	synonymous_variant	LOW	ndhA	205	0	1	283	0.0035	0.5	200	0	1	116	0	1	264	0	1	197	0	1	163	1	1.6566e-97
NC_032008.1	124380	SNP1108	T	C	.	PASS	synonymous_variant	LOW	ndhA	196	0	1	301	0	1	184	0	1	113	0.0088	0.5	248	0	1	199	0	1	171	1	2.589e-102
NC_032008.1	124711	SNP1109	G	C	.	PASS	synonymous_variant	LOW	ndhH	179	0.0056	0.5	324	0.0031	0.5	213	0.0047	0.5	116	0.0086	0.5	253	0	1	188	0	1	178	0.9944	2.8858e-104
NC_032008.1	124768	SNP1110	C	T	.	PASS	synonymous_variant	LOW	ndhH	176	0	1	289	0	1	206	0	1	109	0	1	271	0	1	180	0	1	164	0.9939	6.8545e-96
NC_032008.1	125041	SNP1111	C	T	.	PASS	synonymous_variant	LOW	ndhH	195	0	1	282	0	1	191	0	1	130	0	1	274	0	1	195	0.0051	0.5	148	1	1.6951e-88
NC_032008.1	125241	SNP1112	G	T	.	PASS	synonymous_variant	LOW	ndhH	237	0	1	256	0	1	190	0	1	121	0	1	272	0	1	164	0.9939	6.8545e-96	177	0.9887	1.0245e-101
NC_032008.1	125305	SNP1113	A	G	.	PASS	synonymous_variant	LOW	ndhH	216	0	1	253	0	1	176	0	1	132	0.0076	0.5	255	0	1	142	0	1	170	0.9941	1.7657e-99
NC_032008.1	125656	SNP1114	C	G	.	PASS	synonymous_variant	LOW	ndhH	194	0	1	279	0	1	165	0	1	152	0	1	289	0	1	190	0	1	166	0.994	4.3623e-97
NC_032008.1	125665	SNP1115	G	C	.	PASS	synonymous_variant	LOW	ndhH	190	0	1	291	0	1	162	0	1	152	0	1	300	0	1	188	0	1	165	0.9939	1.7292e-96
NC_032008.1	125673	SNP1116	G	T	.	PASS	missense_variant	MODERATE	ndhH	185	0	1	295	0	1	160	0	1	146	0	1	299	0	1	183	1	1.5963e-109	170	1	1.0326e-101
NC_032008.1	125711	SNP1117	A	C	.	PASS	upstream_gene_variant	MODIFIER	ndhG	162	0	1	264	0	1	159	0	1	133	0	1	252	0	1	194	0.0052	0.5	156	0.9936	4.1689e-91
NC_032008.1	125853	SNP1118	T	A	.	PASS	missense_variant	MODERATE	rps15	88	0.0227	0.24857	252	0	1	156	1	2.6554e-93	98	1	1.7493e-58	194	1	3.9185e-116	200	1	9.7132e-120	168	1	1.6424e-100
NC_032008.1	125958	SNP1119	G	A	.	PASS	missense_variant	MODERATE	rps15	80	0	1	227	0	1	148	0	1	95	0	1	160	1	1.0505e-95	188	0	1	155	0.0065	0.5
NC_032008.1	126075	SNP1120	G	T	.	PASS	upstream_gene_variant	MODIFIER	ndhG	57	0.0175	0.5	229	0	1	125	0.008	0.5	89	0	1	142	0.007	0.5	189	0	1	156	1	2.6554e-93
NC_032008.1	126147	SNP1121	G	C	.	PASS	upstream_gene_variant	MODIFIER	ndhG	40	0	1	207	0	1	111	0	1	84	0	1	128	0	1	174	0	1	147	0.9932	1.0001e-85
NC_032008.1	126165	SNP1122	T	A	.	PASS	upstream_gene_variant	MODIFIER	ndhG	41	0	1	200	0	1	119	0.0084	0.5	93	0	1	130	0	1	176	0	1	132	1	6.8763e-79
NC_032008.1	126166	SNP1123	T	C	.	PASS	upstream_gene_variant	MODIFIER	ndhG	40	0	1	201	0	1	122	0.0082	0.5	92	0	1	129	0	1	173	0	1	135	1	1.0865e-80
NC_032008.1	126183	SNP1124	G	T	.	PASS	upstream_gene_variant	MODIFIER	ndhG	40	0	1	205	0	1	118	1	1.7454e-70	81	1	2.7329e-48	136	1	2.7264e-81	173	1	1.6275e-103	147	1	6.7575e-88
NC_032008.1	126190	SNP1125	T	G	.	PASS	upstream_gene_variant	MODIFIER	ndhG	43	0	1	212	0	1	10	0	1				19	0	1	169	0	1	139	0.9856	4.2506e-79
NC_032008.1	126204	SNP1126	G	T	.	PASS	upstream_gene_variant	MODIFIER	ndhG	47	0	1	209	0	1	118	0	1	84	0	1	146	0	1	165	0	1	142	1	6.8012e-85
NC_032008.1	126213	SNP1127	C	A	.	PASS	upstream_gene_variant	MODIFIER	ndhG	51	0	1	213	0	1	123	0.0081	0.5	83	0	1	156	0	1	162	0	1	141	1	2.7109e-84
NC_032008.1	126230	SNP1128	G	T	.	PASS	upstream_gene_variant	MODIFIER	ndhG	55	0	1	207	0	1	120	1	1.1001e-71	89	0.9888	3.9335e-51	143	1	1.7063e-85	155	1	1.0587e-92	139	1	4.3066e-83
NC_032008.1	126290	SNP1129	G	T	.	PASS	upstream_gene_variant	MODIFIER	ndhG	77	0	1	200	0	1	127	0	1	98	0.0204	0.24872	154	0	1	164	0	1	159	1	4.1887e-95
NC_032008.1	126303	SNP1130	C	A	.	PASS	upstream_gene_variant	MODIFIER	ndhG	82	0	1	209	0	1	131	0	1	104	0.0096	0.5	145	0.9931	1.5678e-84	158	1	1.6702e-94	168	0	1
NC_032008.1	126320	SNP1131	G	C	.	PASS	upstream_gene_variant	MODIFIER	ndhG	98	0	1	215	0	1	125	0	1	112	0.0089	0.5	160	0.0062	0.5	160	0	1	164	1	4.1542e-98
NC_032008.1	126337	SNP1132	A	C	.	PASS	upstream_gene_variant	MODIFIER	ndhG	105	0	1	211	0	1	125	0	1	106	0.0094	0.5	161	0	1	170	0	1	161	1	2.6343e-96
NC_032008.1	126370	SNP1133	C	A	.	PASS	upstream_gene_variant	MODIFIER	ndhG	118	0	1	208	0	1	106	0	1	112	0.0089	0.5	173	0	1	173	0	1	146	1	2.6938e-87
NC_032008.1	126422	SNP1134	C	A	.	PASS	upstream_gene_variant	MODIFIER	ndhG	146	0	1	227	0	1	118	0	1	113	0	1	179	0	1	176	0	1	146	0.9863	2.9303e-83
NC_032008.1	126438	SNP1135	G	A	.	PASS	upstream_gene_variant	MODIFIER	ndhI	146	0	1	235	0.0043	0.5	118	0	1	117	0	1	169	0	1	184	0	1	131	0.9847	2.4053e-74
NC_032008.1	126619	SNP1136	G	T	.	PASS	missense_variant	MODERATE	ycf1	154	0	1	221	0	1	131	0	1	123	0	1	232	0.0043	0.5	206	0.0049	0.5	186	0.9839	2.7847e-105
NC_032008.1	126647	SNP1137	C	T	.	PASS	missense_variant	MODERATE	ycf1	139	0	1	233	0	1	135	0	1	132	0	1	236	0	1	197	1	6.1697e-118	177	0.0056	0.5
NC_032008.1	126651	SNP1138	T	A	.	PASS	synonymous_variant	LOW	ycf1	139	0	1	231	0.0043	0.5	132	0.9773	2.7574e-73	123	0.9837	8.5268e-71	229	1	3.6057e-137	192	1	6.2372e-115	168	0.994	2.7756e-98
NC_032008.1	126688	SNP1139	C	A	.	PASS	missense_variant	MODERATE	ycf1	141	0	1	230	0	1	125	0.008	0.5	122	0.959	1.7624e-64	247	0	1	203	0	1	165	0	1
NC_032008.1	126708	SNP1140	C	A	.	PASS	synonymous_variant	LOW	ycf1	140	0	1	230	0	1	121	0.0083	0.5	119	0	1	247	0.004	0.5	204	0	1	146	0.9795	1.4554e-81
NC_032008.1	126789	SNP1141	A	T	.	PASS	missense_variant	MODERATE	ycf1	145	0	1	214	0	1	119	0	1	110	0.9818	6.8656e-62	229	0	1	207	0.0048	0.5	157	0	1
NC_032008.1	126903	SNP1142	C	T	.	PASS	synonymous_variant	LOW	ycf1	124	0	1	227	0.0044	0.5	118	0	1	129	0	1	229	0	1	195	0	1	159	0.9937	6.7019e-93
NC_032008.1	126960	SNP1143	G	T	.	PASS	synonymous_variant	LOW	ycf1	128	0	1	227	0	1	125	0	1	120	0	1	225	0	1	199	0	1	157	0.9936	1.0522e-91
NC_032008.1	126997	SNP1144	C	T	.	PASS	missense_variant	MODERATE	ycf1	139	0	1	226	0	1	117	0	1	124	0	1	231	0	1	192	0	1	158	1	1.6702e-94
NC_032008.1	127014	SNP1145	C	A	.	PASS	missense_variant	MODERATE	ycf1	141	0	1	232	0.0043	0.5	118	0.0085	0.5	125	0.016	0.249	216	0.0046	0.5	191	0.9948	9.9275e-114	148	0.9932	2.5257e-86
NC_032008.1	127016	SNP1146	A	G	.	PASS	synonymous_variant	LOW	ycf1	142	0	1	229	0	1	118	0	1	124	0	1	221	0	1	188	0	1	151	0.9934	4.0664e-88
NC_032008.1	127020	SNP1147	G	T	.	PASS	missense_variant	MODERATE	ycf1	140	0	1	222	0	1	122	0.0082	0.5	123	0.0163	0.24898	223	0.0045	0.5	195	0.0051	0.5	150	0.9933	1.6105e-87
NC_032008.1	127038	SNP1148	G	C	.	PASS	synonymous_variant	LOW	ycf1	142	0.0141	0.24912	216	0.0046	0.5	125	0.008	0.5	118	1	1.7454e-70	220	0.9909	8.1345e-129	183	1	1.5963e-109	155	1	1.0587e-92
NC_032008.1	127060	SNP1149	C	T	.	PASS	missense_variant	MODERATE	ycf1	142	0	1	213	0	1	132	0.0076	0.5	124	0.9919	5.46e-72	220	0.0045	0.5	171	0	1	159	0	1
NC_032008.1	127062	SNP1150	C	G	.	PASS	missense_variant	MODERATE	ycf1	141	0	1	215	0	1	133	0	1	125	0	1	221	0	1	179	0	1	153	0.9935	2.5919e-89
NC_032008.1	127140	SNP1151	C	A	.	PASS	missense_variant	MODERATE	ycf1	147	0	1	214	0	1	120	0.0083	0.5	139	0.0072	0.5	224	0	1	192	0	1	164	0.9939	6.8545e-96
NC_032008.1	127148	SNP1152	T	G	.	PASS	missense_variant	MODERATE	ycf1	143	0	1	215	0	1	125	0	1	136	0	1	229	0	1	192	0	1	164	0.9939	6.8545e-96
NC_032008.1	127226	SNP1153	T	G	.	PASS	missense_variant	MODERATE	ycf1	141	0	1	216	0	1	110	0	1	122	0	1	214	0	1	199	0	1	149	1	4.252e-89
NC_032008.1	127269	SNP1154	C	T	.	PASS	synonymous_variant	LOW	ycf1	134	0.0075	0.5	236	0	1	101	0	1	132	0.0076	0.5	208	0	1	199	0	1	137	1	6.8409e-82
NC_032008.1	127335	SNP1155	A	G	.	PASS	synonymous_variant	LOW	ycf1	129	0	1	206	0.0049	0.5	92	0	1	121	0	1	174	0.0057	0.5	196	0.9949	4.8494e-115	158	0	1
NC_032008.1	127423	SNP1156	C	A	.	PASS	missense_variant	MODERATE	ycf1	102	0	1	185	0.0054	0.5	99	0	1	86	1	2.7498e-51	150	0.9867	1.224e-85	172	1	6.4914e-103	117	1	6.952e-70
NC_032008.1	127430	SNP1157	G	T	.	PASS	missense_variant	MODERATE	ycf1	94	0	1	182	0	1	99	0	1	87	0.0115	0.5	155	0	1	182	0	1	115	1	1.1028e-68
NC_032008.1	127459	SNP1158	C	A	.	PASS	missense_variant	MODERATE	ycf1	88	0	1	187	0	1	101	0	1	95	0	1	164	0	1	166	0	1	113	1	1.7491e-67
NC_032008.1	127464	SNP1159	T	A	.	PASS	missense_variant	MODERATE	ycf1	86	0	1	192	0	1	99	0	1	93	0	1	157	0	1	174	0	1	115	1	1.1028e-68
NC_032008.1	127518	SNP1160	A	C	.	PASS	synonymous_variant	LOW	ycf1	77	0.013	0.5	198	0.0051	0.5	92	0.0109	0.5	94	0	1	152	0.9934	1.0267e-88	190	0	1	128	0	1
NC_032008.1	127550	SNP1161	C	G	.	PASS	missense_variant	MODERATE	ycf1	79	0	1	194	0	1	94	0.0106	0.5	95	0	1	156	0	1	186	0	1	140	0.9857	1.0817e-79
NC_032008.1	127613	SNP1162	T	G	.	PASS	missense_variant	MODERATE	ycf1	68	0	1	188	0	1	85	0	1	87	0	1	126	0	1	156	0.9936	4.1689e-91	133	0	1
NC_032008.1	127666	SNP1163	A	C	.	PASS	missense_variant	MODERATE	ycf1	58	0	1	166	0	1	88	0	1	99	0	1	129	0.0078	0.5	161	0	1	124	1	4.368e-74
NC_032008.1	127726	SNP1164	G	T	.	PASS	missense_variant	MODERATE	ycf1	54	0	1	175	0.0057	0.5	93	0	1	102	0	1	132	0.0076	0.5	190	0	1	119	1	4.3819e-71
NC_032008.1	127768	SNP1165	C	T	.	PASS	missense_variant	MODERATE	ycf1	46	0	1	168	0	1	88	0	1	116	0	1	136	0	1	178	0.9944	2.8858e-104	115	0	1
NC_032008.1	127840	SNP1166	C	T	.	PASS	missense_variant	MODERATE	ycf1	43	0	1	161	0.0062	0.5	81	0	1	94	0.0106	0.5	108	0.9907	1.9087e-62	172	0.9942	1.123e-100	111	1	2.7737e-66
NC_032008.1	127854	SNP1167	A	C	.	PASS	missense_variant	MODERATE	ycf1	42	0	1	162	0	1	87	0	1	87	0	1	108	0	1	195	0	1	121	1	2.7616e-72
NC_032008.1	127863	SNP1168	G	T	.	PASS	synonymous_variant	LOW	ycf1	40	0	1	166	0.006	0.5	82	0.0122	0.5	83	0	1	106	0	1	191	0	1	113	1	1.7491e-67
NC_032008.1	127881	SNP1169	C	A	.	PASS	synonymous_variant	LOW	ycf1	41	0	1	179	0	1	77	0.013	0.5	87	0	1	109	0	1	197	0	1	114	1	4.392e-68
NC_032008.1	127887	SNP1170	C	A	.	PASS	synonymous_variant	LOW	ycf1	41	0	1	178	0.0056	0.5	80	0.0125	0.5	91	0	1	113	0	1	201	0	1	116	1	2.7689e-69
NC_032008.1	127975	SNP1171	G	T	.	PASS	missense_variant	MODERATE	ycf1	34	0.0294	0.5	172	0.0058	0.5	79	0.0127	0.5	77	0	1	112	0	1	187	0.0053	0.5	109	1	4.3979e-65
NC_032008.1	128038	SNP1172	T	G	.	PASS	missense_variant	MODERATE	ycf1	39	0.0256	0.5	154	0	1	109	0	1	84	0	1	115	0.0087	0.5	183	0	1	121	0.8926	1.0919e-54
NC_032008.1	128138	SNP1173	A	C	.	PASS	missense_variant	MODERATE	ycf1	45	0	1	177	0	1	97	1	6.9615e-58	88	0	1	133	0	1	200	0	1	129	0.0078	0.5
NC_032008.1	128140	SNP1174	A	C	.	PASS	missense_variant	MODERATE	ycf1	45	0.0444	0.24719	172	0.0058	0.5	100	0	1	90	0	1	129	0	1	196	1	2.4616e-117	126	0.9921	3.4949e-73
NC_032008.1	128247	SNP1175	T	C	.	PASS	synonymous_variant	LOW	ycf1	77	0	1	183	0	1	107	0	1	110	0	1	153	0	1	220	0.0045	0.5	138	0.971	2.7866e-75
NC_032008.1	128365	SNP1176	T	G	.	PASS	missense_variant	MODERATE	ycf1	103	0	1	188	0	1	108	0	1	106	0	1	169	0	1	221	0	1	162	0.9877	8.8298e-93
NC_032008.1	128389	SNP1177	T	G	.	PASS	missense_variant	MODERATE	ycf1	107	0	1	193	0	1	103	0.9612	9.0374e-55	104	0	1	171	0	1	215	0	1	170	0	1
NC_032008.1	128555	SNP1178	A	G	.	PASS	synonymous_variant	LOW	ycf1	73	0.0274	0.24828	180	0.0111	0.2493	78	1	1.7165e-46	105	1	1.1051e-62	147	1	6.7575e-88	210	1	9.4917e-126	133	1	1.7256e-79
NC_032008.1	128616	SNP1179	A	C	.	PASS	missense_variant	MODERATE	ycf1	60	0	1	182	0	1	71	0.0141	0.5	105	0	1	135	0	1	215	1	9.3788e-129	133	0	1
NC_032008.1	128726	SNP1180	A	G	.	PASS	synonymous_variant	LOW	ycf1	43	0	1	153	0	1	71	0.0141	0.5	102	0	1	126	0.0079	0.5	222	0	1	125	0.992	1.3815e-72
NC_032008.1	128735	SNP1181	A	G	.	PASS	missense_variant	MODERATE	ycf1	41	0	1	158	0.0063	0.5	78	0.0256	0.24839	98	1	1.7493e-58	119	1	4.3819e-71	204	1	3.8319e-122	132	1	6.8763e-79
NC_032008.1	128762	SNP1182	T	G	.	PASS	synonymous_variant	LOW	ycf1	42	0	1	154	0	1	76	0	1	91	1	2.7621e-54	123	0	1	214	0	1	133	0	1
NC_032008.1	128783	SNP1183	T	G	.	PASS	missense_variant	MODERATE	ycf1	40	0	1	161	0	1	79	0	1	94	0	1	109	0	1	207	0	1	129	1	4.3506e-77
NC_032008.1	128988	SNP1184	G	C	.	PASS	synonymous_variant	LOW	ycf1	58	0	1	164	0	1	81	0	1	93	0	1	115	0	1	178	0.9944	2.8858e-104	124	1	4.368e-74
NC_032008.1	128994	SNP1185	G	C,T	.	PASS	synonymous_variant	LOW	ycf1	58	0	1	165	0	1	79	0	1	91	0	1	118	0	1	178	0.9775	6.1467e-100	113	1	1.7491e-67
NC_032008.1	128995	SNP1186	G	T	.	PASS	missense_variant	MODERATE	ycf1	55	0	1	166	0	1	80	0	1	89	0	1	116	0	1	178	0.0056	0.5	112	1	6.9655e-67
NC_032008.1	129034	SNP1187	T	G	.	PASS	missense_variant	MODERATE	ycf1	58	0	1	163	0	1	83	0	1	90	1	1.0988e-53	122	0	1	175	0	1	120	0	1
NC_032008.1	129089	SNP1188	G	T	.	PASS	synonymous_variant	LOW	ycf1	51	0	1	178	0	1	78	0	1	93	0	1	126	0	1	172	0.0058	0.5	115	1	1.1028e-68
NC_032008.1	129109	SNP1189	A	G	.	PASS	missense_variant	MODERATE	ycf1	46	0	1	165	0	1	84	0	1	92	0	1	122	0	1	173	0.9884	2.4779e-99	124	0	1
NC_032008.1	129114	SNP1190	T	G	.	PASS	missense_variant	MODERATE	ycf1	49	0	1	159	0	1	81	0	1	83	1	1.729e-49	123	0	1	174	0	1	129	0	1
NC_032008.1	129144	SNP1191	G	T	.	PASS	missense_variant	MODERATE	ycf1	48	0	1	161	0	1	85	0	1	94	0	1	127	0	1	178	0	1	125	1	1.0964e-74
NC_032008.1	129208	SNP1192	G	T	.	PASS	missense_variant	MODERATE	ycf1	50	0	1	157	0	1	89	0.0112	0.5	99	0	1	137	0	1	181	0	1	134	1	4.3301e-80
NC_032008.1	129224	SNP1193	T	C	.	PASS	missense_variant	MODERATE	ycf1	56	0	1	160	0	1	94	0	1	104	0	1	140	0	1	178	0	1	131	0.9924	3.6169e-76
NC_032008.1	129233	SNP1194	T	G	.	PASS	missense_variant	MODERATE	ycf1	57	0	1	168	0	1	96	0	1	102	0	1	138	0	1	180	0	1	138	0.9783	7.8495e-77
NC_032008.1	129353	SNP1195	T	G	.	PASS	missense_variant	MODERATE	ycf1	78	0	1	193	0	1	95	0	1	111	0	1	162	0	1	212	0.0047	0.5	130	0.9923	1.4303e-75
NC_032008.1	129370	SNP1196	G	A	.	PASS	missense_variant	MODERATE	ycf1	68	0.0147	0.5	196	0.0102	0.24936	93	1	1.7451e-55	107	0.9813	4.1037e-60	148	1	1.6951e-88	212	0.9953	1.2696e-124	131	0.9924	3.6169e-76
NC_032008.1	129456	SNP1197	C	T	.	PASS	synonymous_variant	LOW	ycf1	109	0	1	203	0	1	110	0	1	126	0	1	198	0	1	222	0	1	135	0.9926	1.4777e-78
NC_032008.1	129471	SNP1198	T	G	.	PASS	synonymous_variant	LOW	ycf1	110	0	1	199	0	1	111	0	1	143	0	1	196	0	1	210	0.9905	2.1229e-121	145	0	1
NC_032008.1	129542	SNP1199	T	G	.	PASS	missense_variant	MODERATE	ycf1	125	0	1	211	0	1	99	0	1	159	0	1	195	0	1	215	0	1	160	0.9875	1.3699e-91
NC_032008.1	129618	SNP1200	A	G	.	PASS	synonymous_variant	LOW	ycf1	130	0	1	249	0.008	0.2495	110	1	1.1045e-65	158	1	1.6702e-94	219	1	3.6975e-131	213	1	1.4936e-127	167	1	6.55e-100
NC_032008.1	129657	SNP1201	C	A	.	PASS	missense_variant	MODERATE	ycf1	146	0	1	249	0	1	121	0	1	176	0	1	224	0	1	215	0	1	159	1	4.1887e-95
NC_032008.1	129671	SNP1202	C	T	.	PASS	missense_variant	MODERATE	ycf1	146	0	1	254	0	1	122	0	1	181	0	1	223	0	1	206	0	1	158	1	1.6702e-94
NC_032008.1	129698	SNP1203	T	C	.	PASS	missense_variant	MODERATE	ycf1	152	0.0066	0.5	246	0	1	120	0	1	184	0	1	222	0	1	203	0	1	165	0.9939	1.7292e-96
NC_032008.1	129730	SNP1204	C	T	.	PASS	missense_variant	MODERATE	ycf1	167	0	1	246	0	1	109	0	1	185	0	1	229	0	1	224	0	1	165	0.9879	1.4439e-94
NC_032008.1	129751	SNP1205	T	C	.	PASS	missense_variant	MODERATE	ycf1	168	0	1	223	0	1	109	0	1	184	0	1	218	0	1	226	0	1	161	0.9876	3.4781e-92
NC_032008.1	129753	SNP1206	T	C	.	PASS	synonymous_variant	LOW	ycf1	171	0	1	225	0	1	109	0	1	179	0	1	221	0	1	225	0.0044	0.5	164	0.9878	5.6892e-94
NC_032008.1	129762	SNP1207	G	T	.	PASS	missense_variant	MODERATE	ycf1	160	0	1	215	0	1	108	0	1	177	0	1	224	0	1	225	0	1	164	0.9878	5.6892e-94
NC_032008.1	129824	SNP1208	A	G	.	PASS	missense_variant	MODERATE	ycf1	160	0	1	218	0	1	111	0	1	174	0	1	216	0	1	229	0	1	139	0.9856	4.2506e-79
NC_032008.1	129844	SNP1209	T	G	.	PASS	missense_variant	MODERATE	ycf1	168	0	1	232	0.0129	0.12419	116	0	1	169	0.9941	7.0008e-99	217	1	5.8889e-130	211	0.9953	5.0426e-124	130	0.9923	1.4303e-75
NC_032008.1	129881	SNP1210	A	C	.	PASS	missense_variant	MODERATE	ycf1	176	0	1	220	0	1	126	0	1	196	0	1	212	0.9858	2.0028e-123	217	0	1	154	0	1
NC_032008.1	129910	SNP1211	T	C	.	PASS	missense_variant	MODERATE	ycf1	195	0	1	249	0	1	119	0.0084	0.5	204	0	1	225	0	1	223	0	1	166	0.9819	2.0642e-93
NC_032008.1	129971	SNP1212	G	T	.	PASS	missense_variant	MODERATE	ycf1	236	0	1	262	0	1	124	0	1	202	0	1	247	0	1	245	0	1	185	0.9784	5.1656e-103
NC_032008.1	130031	SNP1213	C	T	.	PASS	missense_variant	MODERATE	ycf1	243	0	1	250	0.004	0.5	125	0	1	184	0	1	264	0	1	258	0	1	162	0.9815	4.8564e-91
NC_032008.1	130043	SNP1214	C	G	.	PASS	missense_variant	MODERATE	ycf1	225	0	1	255	0.0039	0.5	124	0	1	194	0.0052	0.5	265	0	1	251	0.996	5.4072e-148	151	0.9868	3.1108e-86
NC_032008.1	130047	SNP1215	A	G	.	PASS	synonymous_variant	LOW	ycf1	223	0	1	246	0	1	118	0	1	193	0	1	265	0	1	258	0	1	155	0.9871	1.2965e-88
NC_032008.1	130061	SNP1216	C	T	.	PASS	missense_variant	MODERATE	ycf1	210	0.0048	0.5	246	0	1	127	0	1	192	0	1	257	0	1	257	0	1	157	0.9682	5.8182e-85
NC_032008.1	130082	SNP1217	C	T	.	PASS	missense_variant	MODERATE	ycf1	209	0	1	257	0	1	126	0	1	185	0	1	269	0	1	252	0	1	157	0.9809	4.4614e-88
NC_032008.1	130093	SNP1218	C	T	.	PASS	missense_variant	MODERATE	ycf1	227	0	1	252	0.0079	0.2495	127	0	1	188	0.0053	0.5	266	0.0038	0.5	257	0	1	156	0.9744	6.8285e-87
NC_032008.1	130143	SNP1219	A	C	.	PASS	missense_variant	MODERATE	ycf1	235	0	1	262	0	1	124	0	1	180	0	1	265	0	1	254	0	1	169	0.9704	5.1652e-92
NC_032008.1	130145	SNP1220	G	C	.	PASS	missense_variant	MODERATE	ycf1	238	0	1	259	0	1	126	0	1	180	0	1	268	0	1	254	0	1	167	0.9701	7.7487e-91
NC_032008.1	130154	SNP1221	C	A	.	PASS	missense_variant	MODERATE	ycf1	237	0	1	268	0	1	132	0	1	187	0	1	271	0	1	266	0	1	171	0.9708	3.4405e-93
NC_032008.1	130181	SNP1222	T	G	.	PASS	missense_variant	MODERATE	ycf1	234	0	1	265	0	1	136	0	1	173	0.0058	0.5	274	0.0036	0.5	260	0	1	176	0.983	2.4109e-99
NC_032008.1	130207	SNP1223	G	T	.	PASS	missense_variant	MODERATE	ycf1	226	0	1	265	0.0038	0.5	141	0	1	172	0	1	256	0	1	258	0	1	170	0.9941	1.7657e-99
NC_032008.1	130230	SNP1224	A	C	.	PASS	missense_variant	MODERATE	ycf1	218	0.0046	0.5	258	0	1	139	0	1	159	0	1	250	0	1	251	0.996	5.4072e-148	149	0	1
NC_032008.1	130240	SNP1225	T	C	.	PASS	missense_variant	MODERATE	ycf1	219	0.0137	0.12414	267	0	1	138	0.9928	2.3859e-80	152	1	6.7102e-91	239	1	3.5129e-143	240	0.9958	2.1209e-141	145	1	1.0738e-86
NC_032008.1	130246	SNP1226	C	G	.	PASS	missense_variant	MODERATE	ycf1	203	0	1	266	0	1	144	0	1	154	0	1	248	0.004	0.5	256	0	1	142	0.993	9.7257e-83
NC_032008.1	130275	SNP1227	G	C	.	PASS	missense_variant	MODERATE	ycf1	203	0	1	258	0.0039	0.5	151	0	1	159	0.9874	5.395e-91	240	0.0042	0.5	259	0	1	152	0	1
NC_032008.1	130298	SNP1228	C	T	.	PASS	missense_variant	MODERATE	ycf1	207	0	1	263	0	1	146	0.0068	0.5	158	0.0063	0.5	232	0.9957	1.3213e-136	260	0	1	155	0	1
NC_032008.1	130301	SNP1229	C	A	.	PASS	missense_variant	MODERATE	ycf1	213	0	1	257	0.0039	0.5	142	1	6.8012e-85	153	0.9935	2.5919e-89	232	1	5.6707e-139	247	1	5.4491e-148	150	1	1.0666e-89
NC_032008.1	130424	SNP1230	G	T	.	PASS	synonymous_variant	LOW	ycf1	186	0.0054	0.5	273	0	1	138	0	1	170	0	1	253	0	1	275	0	1	147	1	6.7575e-88
NC_032008.1	130439	SNP1231	G	T	.	PASS	missense_variant	MODERATE	ycf1	173	0	1	269	0	1	134	0.0075	0.5	170	0	1	243	0	1	260	0	1	143	1	1.7063e-85
NC_032008.1	130449	SNP1232	T	G	.	PASS	synonymous_variant	LOW	ycf1	173	0	1	266	0	1	139	0	1	169	0	1	236	0	1	251	0.988	5.7913e-144	147	0	1
NC_032008.1	130520	SNP1233	A	T	.	PASS	missense_variant	MODERATE	ycf1	163	0	1	256	0	1	151	0.0066	0.5	173	0	1	206	0	1	270	0	1	138	1	1.7164e-82
NC_032008.1	130616	SNP1234	T	G	.	PASS	missense_variant	MODERATE	ycf1	136	0	1	248	0	1	152	0.0066	0.5	151	0	1	192	0	1	292	0	1	127	0.9843	5.7024e-72
NC_032008.1	130617	SNP1235	C	A	.	PASS	missense_variant	MODERATE	ycf1	135	0	1	249	0.008	0.2495	154	0.0065	0.5	147	0.9864	7.4508e-84	187	0.9947	1.185e-109	284	1	3.0931e-170	127	0.9921	8.8409e-74
NC_032008.1	130636	SNP1236	C	A	.	PASS	missense_variant	MODERATE	ycf1	128	0.0078	0.5	246	0.0041	0.5	158	0.0063	0.5	145	0.0069	0.5	194	0	1	289	0.0035	0.5	132	0.9848	3.6169e-76
NC_032008.1	130674	SNP1237	G	C	.	PASS	missense_variant	MODERATE	ycf1	130	0	1	255	0.0039	0.5	162	0	1	133	0.9925	2.3123e-77	209	0	1	265	0.0038	0.5	135	0	1
NC_032008.1	130691	SNP1238	G	A	.	PASS	missense_variant	MODERATE	ycf1	124	0	1	259	0	1	163	0.0061	0.5	138	0	1	207	0	1	260	0	1	133	0.985	1.5608e-75
NC_032008.1	130699	SNP1239	C	G	.	PASS	missense_variant	MODERATE	ycf1	121	0	1	265	0.0038	0.5	162	0.0062	0.5	136	0	1	207	0	1	246	0	1	135	0.9852	1.0122e-76
NC_032008.1	130704	SNP1240	G	A	.	PASS	synonymous_variant	LOW	ycf1	118	0	1	253	0	1	166	0	1	140	0	1	201	0.995	4.9174e-118	245	0	1	136	0.0147	0.24908
NC_032008.1	130848	SNP1241	A	C	.	PASS	missense_variant	MODERATE	ycf1	112	0	1	250	0.008	0.2495	194	1	3.9185e-116	155	0.9871	1.2965e-88	199	0.9849	5.2452e-113	273	1	1.272e-163	165	0.0061	0.5
NC_032008.1	131007	SNP1242	A	T	.	PASS	synonymous_variant	LOW	ycf1	185	0.0054	0.5	279	0.0072	0.24955	186	0.0054	0.5	202	0.995	1.2385e-118	236	0.9958	5.2948e-139	299	1	2.9557e-179	151	0.9934	4.0664e-88
NC_032008.1	131214	SNP1243	G	T	.	PASS	synonymous_variant	LOW	ycf1	299	0.0067	0.24958	283	0.0071	0.24956	161	0.0062	0.5	251	0.008	0.2495	264	0.9924	1.1557e-153	299	0.9967	8.867e-177	166	0.994	4.3623e-97
NC_032008.1	131371	SNP1244	G	A	.	PASS	missense_variant	MODERATE	ycf1	339	0.0029	0.5	290	0.0034	0.5	194	0	1	241	0	1	277	0	1	324	0.0031	0.5	153	0.9804	1.0445e-85
NC_032008.1	131401	SNP1245	C	A	.	PASS	missense_variant	MODERATE	ycf1	328	0.003	0.5	300	0.0033	0.5	191	0.0052	0.5	235	1	8.9175e-141	280	0.9964	2.2093e-165	328	0.997	4.2894e-196	157	0.9873	8.3652e-90
NC_032008.1	132221	SNP1246	A	G	.	PASS	upstream_gene_variant	MODIFIER	ycf1	428	0.0023	0.5	338	0	1	253	0	1	260	0	1	344	0.0029	0.5	386	0.0026	0.5	165	0.9939	1.7292e-96
NC_032008.1	132421	SNP1247	A	C	.	PASS	upstream_gene_variant	MODIFIER	ycf1	486	0	1	339	0	1	273	0.0037	0.5	199	0.9849	5.2452e-113	311	0.9968	5.6057e-184	399	0.0025	0.5	146	0.9521	9.1265e-76
NC_032008.1	132422	SNP1248	A	T	.	PASS	upstream_gene_variant	MODIFIER	ycf1	481	0.0021	0.5	334	0.003	0.5	279	0.0036	0.5	198	0.9848	2.0617e-112	310	0.9968	2.2315e-183	395	0.0025	0.5	148	0.9527	6.3009e-77
NC_032008.1	132423	SNP1249	A	T	.	PASS	upstream_gene_variant	MODIFIER	ycf1	478	0	1	342	0	1	268	0	1	194	0.9845	4.9173e-110	305	0.9967	2.2301e-180	396	0.0025	0.5	147	0.9524	2.3984e-76
NC_032008.1	132424	SNP1250	G	T	.	PASS	upstream_gene_variant	MODIFIER	ycf1	484	0	1	344	0	1	280	0.0036	0.5	196	0.9847	3.1846e-111	309	0.9968	8.8829e-183	397	0.0025	0.5	149	0.953	2.8456e-78
NC_032008.1	132425	SNP1251	A	C	.	PASS	upstream_gene_variant	MODIFIER	ycf1	478	0	1	334	0	1	274	0	1	216	0	1	322	0	1	393	0.0051	0.24968	149	0.9597	7.4253e-79
NC_032008.1	138814	SNP1252	C	T	.	PASS	upstream_gene_variant	MODIFIER	rrn23S	588	0	1	319	0	1	253	0	1	256	0	1	349	0.0029	0.5	444	0	1	130	0.9923	1.4303e-75
NC_032008.1	138819	SNP1253	A	G	.	PASS	upstream_gene_variant	MODIFIER	rrn23S	564	0	1	297	0	1	241	0	1	244	0	1	330	0	1	425	0.0024	0.5	144	0.9931	6.2067e-84
NC_032008.1	141084	SNP1254	G	T	.	PASS	upstream_gene_variant	MODIFIER	rrn23S	466	0.0021	0.5	328	0.003	0.5	257	0.0039	0.5	298	0.0034	0.5	373	1	9.2512e-224	491	0.998	4.7286e-292	175	0.9943	1.8006e-102
NC_032008.1	141638	SNP1255	A	G	.	PASS	missense_variant	MODERATE	ycf15	464	0	1	288	0	1	236	0	1	290	0	1	301	0	1	420	0.9929	6.2075e-245	168	0	1
NC_032008.1	141642	SNP1256	A	G	.	PASS	synonymous_variant	LOW	ycf15	475	0	1	289	0	1	240	0	1	292	0	1	313	0	1	425	0.9929	6.3173e-248	172	0	1
NC_032008.1	141643	SNP1257	C	T	.	PASS	stop_gained	HIGH	ycf15	473	0	1	297	0	1	249	0	1	294	0	1	312	0	1	402	0.9925	3.6618e-234	176	0	1
NC_032008.1	141698	SNP1258	G	A	.	PASS	missense_variant	MODERATE	ycf15	506	0.002	0.5	314	0.0032	0.5	248	0	1	280	0.0071	0.24955	305	0.0033	0.5	493	0.002	0.5	173	0.9769	6.4327e-96
NC_032008.1	144235	SNP1259	T	G	.	PASS	missense_variant	MODERATE	ndhB	322	0	1	306	0	1	256	0	1	288	0	1	313	0.0096	0.1244	433	0.9861	7.2031e-247	199	0.0452	0.0017807
NC_032008.1	144282	SNP1260	T	C	.	PASS	missense_variant	MODERATE	ndhB	285	0	1	297	0	1	228	0	1	257	0	1	303	0	1	446	0.9798	2.412e-249	182	0.0055	0.5
NC_032008.1	144767	SNP1261	A	G	.	PASS	missense_variant	MODERATE	ndhB	308	0	1	286	0	1	229	0	1	218	0.0046	0.5	315	0	1	363	0	1	171	0.9474	1.1549e-87
NC_032008.1	147753	SNP1262	A	G	.	PASS	upstream_gene_variant	MODIFIER	rps12	445	0.0022	0.5	345	0	1	251	0	1	249	0	1	365	0	1	317	0.9685	1.4846e-171	184	0	1
NC_032008.1	147974	SNP1263	T	G	.	PASS	missense_variant	MODERATE	ycf2	418	0	1	364	0	1	256	0	1	230	0	1	372	0.9731	6.1092e-205	365	0	1	180	0	1
NC_032008.1	149798	SNP1264	C	T	.	PASS	missense_variant	MODERATE	ycf2	371	0	1	334	0	1	239	0.0042	0.5	183	0	1	290	0	1	311	0.0129	0.061897	163	1	1.6566e-97
NC_032008.1	149818	SNP1265	G	T	.	PASS	missense_variant	MODERATE	ycf2	379	0.0026	0.5	318	0	1	232	0.0043	0.5	181	0	1	293	0	1	325	0.0246	0.0037397	164	1	4.1542e-98
NC_032008.1	150297	SNP1266	G	T	.	PASS	synonymous_variant	LOW	ycf2	307	0	1	329	0	1	199	0	1	177	0	1	283	0	1	324	0.0185	0.015264	183	1	1.5963e-109
NC_032008.1	152685	SNP1267	G	C	.	PASS	missense_variant	MODERATE	ycf2	185	0	1	259	0	1	162	0	1	162	0	1	217	1	5.8889e-130	261	0	1	170	0	1
NC_032008.1	153009	SNP1268	G	C	.	PASS	synonymous_variant	LOW	ycf2	205	0.0049	0.5	235	0.0085	0.24947	145	1	1.0738e-86	141	1	2.7109e-84	240	1	8.8005e-144	244	1	3.4662e-146	164	1	4.1542e-98
NC_032008.1	153219	SNP1269	C	T	.	PASS	synonymous_variant	LOW	ycf2	247	0	1	316	0	1	178	0.9944	2.8858e-104	155	0	1	313	0	1	297	0.0034	0.5	193	0.0052	0.5
NC_032008.1	153634	SNP1270	A	G	.	PASS	missense_variant	MODERATE	ycf2	345	0	1	321	0	1	177	0	1	172	0	1	320	0	1	279	0.9606	7.9191e-148	210	0	1
NC_032008.1	154447	SNP1271	C	G	.	PASS	missense_variant	MODERATE	ycf2	245	0.0041	0.5	328	0	1	213	0.0047	0.5	177	1	6.4306e-106	296	0.9966	5.5899e-175	227	0.9956	1.3096e-133	174	0.9885	2.8319e-101

## Sheet: Table S8
Table S8. The effect of INDEL in the chloroplast genomes of seven Citrullus species.
INDEL_info					position				C. lanatus			C.muscosospermus			C.amarus			C.ecirrhosus			C.rehmii			C.colocynthis			C.naudinianus
CHROM	POS	ID	REF	ALT	Location	Region	Gene Description	DP	FREQ	PVAL	DP	FREQ	PVAL	DP	FREQ	PVAL	DP	FREQ	PVAL	DP	FREQ	PVAL	DP	FREQ	PVAL	DP	FREQ	PVAL
NC_032008.1	169	INDEL001	GC	G	trnH	CDS	trnH-GUG	248	0.004	0.5	216	0.0046	0.5	156	0	1	129	0	1	213	0	1	167	0	1	105	0.8857	8.4693e-47
NC_032008.1	199	INDEL002	G	GAAAA	trnH-psbA	intergenic	NA	270	0	1	239	0.0042	0.5	171	0	1	141	0	1	239	0.0042	0.5	174	0	1	100	0.84	1.9191e-40
NC_032008.1	1589	INDEL003	ATTCT	A	psbA-trnK	intergenic	NA	119	0	1	267	0	1	186	0.0054	0.5	127	0	1	215	0	1	244	0.0451	0.00043515	157	0.8344	1.705e-62
NC_032008.1	1729	INDEL004	T	TA	trnk-matk	intergenic	NA	126	0	1	265	0.0038	0.5	169	0	1	111	0	1	186	0	1	184	0.875	8.0521e-80	127	0	1
NC_032008.1	1743	INDEL005	TA	T	trnk-matk	intergenic	NA	134	0	1	281	0.0071	0.24955	168	0.006	0.5	114	0.0175	0.2489	188	0.0106	0.24933	203	0.0049	0.5	125	0.864	4.413e-53
NC_032008.1	1927	INDEL006	TCTTCA	T	trnk-matk	intergenic	NA	173	0.0058	0.5	265	0	1	174	0.0115	0.24928	131	0	1	208	0.0048	0.5	191	0.0471	0.0017736	136	0.8971	4.8832e-62
NC_032008.1	3257	INDEL007	A	ATTTTTG	matk	CDS	maturase K	104	0	1	212	0	1	92	0	1	127	0	1	219	0	1	167	0.7545	1.2486e-56	118	0	1
NC_032008.1	3278	INDEL008	G	GAA	matk	CDS	maturase K	108	0.0185	0.24884	214	0.014	0.12412	86	0.0116	0.5	130	0.0077	0.5	199	0.005	0.5	174	0	1	127	0.8268	1.9264e-50
NC_032008.1	3511	INDEL009	CT	C	matk-rps16	intergenic	NA	109	0	1	208	0	1	85	0	1	140	0	1	198	0	1	158	0	1	135	0.9407	3.8606e-68
NC_032008.1	3621	INDEL010	GGT	G	matk-rps16	intergenic	NA	142	0	1	215	0	1	102	0	1	134	0	1	200	0	1	174	0	1	151	0.9735	6.1879e-83
NC_032008.1	4024	INDEL011	ATCAAG	A	matk-rps16	intergenic	NA	118	0	1	179	0	1	97	0	1	117	0	1	197	0.0051	0.5	156	0.9359	8.8186e-78	124	0.9435	4.8748e-63
NC_032008.1	4342	INDEL012	T	TA	matk-rps16	intergenic	NA	97	0.0103	0.5	164	0.0061	0.5	78	0	1	105	0.0095	0.5	162	0	1	147	0	1	136	0.8897	1.7645e-61
NC_032008.1	4373	INDEL013	AATTTT	A	matk-rps16	intergenic	NA	92	0	1	148	0	1	83	0	1	103	0.0097	0.5	162	0.0062	0.5	138	0	1	119	0.8403	4.4702e-48
NC_032008.1	4623	INDEL014	TATATATATAAA	T	matk-rps16	intergenic	NA	17	0	1	66	0	1	41	0	1	50	0	1	2	NA	NA	109	0	1	92	0.7717	2.4376e-32
NC_032008.1	4758	INDEL015	CTTGGA	C	matk-rps16	intergenic	NA	30	0	1	115	0	1	46	0	1	53	0	1	97	0.0103	0.5	118	0	1	109	0.9174	3.9321e-52
NC_032008.1	4872	INDEL016	T	TAAATATAAA	matk-rps16	intergenic	NA	43	0	1	130	0	1	77	0	1	70	0	1	111	0	1	129	0.7132	3.9725e-40	134	0.0075	0.5
NC_032008.1	5468	INDEL017	AC	A	rps16-intron	intron	NA	104	0.0096	0.5	174	0.0057	0.5	60	0	1	107	0.8879	6.6154e-48	159	0.0063	0.5	158	0.8987	2.7677e-72	139	0.0072	0.5
NC_032008.1	5628	INDEL018	GAAAAAA	GAAAAAAA,G,GAA,G,G	rps16-intron	intron	NA	101	0.0495	0.029644	198	0.0253	0.030446	95	0.6105	3.5435e-24	133	0.6767	2.8122e-38	192	0.75	9.168e-65	169	0.8166	1.2648e-65	193	0.715	5.9887e-61
NC_032008.1	6176	INDEL019	T	TC	rps16-intron	intron	NA	222	0	1	226	0	1	122	0	1	152	0	1	239	0	1	189	0	1	57	0.5714	4.1537e-13
NC_032008.1	6177	INDEL020	T	TA	rps16-intron	intron	NA	220	0.0045	0.5	231	0	1	120	0.0167	0.24895	152	0	1	237	0.8987	3.0264e-108	188	0.9468	3.2006e-96	20	0.6	2.9913e-06
NC_032008.1	6399	INDEL021	T	TG	rps16-trnQ	intergenic	NA	156	0	1	222	0	1	134	0	1	122	0	1	214	0.0047	0.5	195	0.0051	0.5	171	0.8655	1.0726e-72
NC_032008.1	6443	INDEL022	G	GT	rps16-trnQ	intergenic	NA	126	0	1	226	0	1	121	0	1	102	0	1	202	0.005	0.5	179	0	1	164	0.9085	3.3209e-77
NC_032008.1	6784	INDEL023	T	TA	rps16-trnQ	intergenic	NA	47	0	1	175	0	1	123	0.9024	8.0471e-57	66	0.8485	1.1626e-27	110	0.8636	1.0012e-46	159	0.8805	7.286e-70	133	0	1
NC_032008.1	7075	INDEL024	CATAAT	C	rps16-trnQ	intergenic	NA	143	0	1	228	0	1	158	0	1	113	0	1	176	0	1	196	0	1	143	0.9301	2.4476e-70
NC_032008.1	7203	INDEL025	TAAAAA	T,TAAAAAAA,T	rps16-trnQ	intergenic	NA	138	0.0145	0.24909	215	0.8651	3.2773e-93	160	0.0375	0.014879	111	0.7838	1.9387e-41	195	0.8821	2.6282e-86	193	0.8653	5.8736e-82	138	0.9058	3.4376e-64
NC_032008.1	7224	INDEL026	CG	C	rps16-trnQ	intergenic	NA	140	0	1	229	0	1	163	0	1	131	0	1	207	0	1	204	0	1	152	0.9408	1.0704e-76
NC_032008.1	7312	INDEL027	AT	A	rps16-trnQ	intergenic	NA	146	0	1	241	0	1	185	0	1	142	0	1	197	0	1	178	0.0056	0.5	134	0.8647	6.5849e-57
NC_032008.1	7432	INDEL028	C	CA,CAA,CACAGAAAA	rps16-trnQ	intergenic	NA	151	0	1	247	0.0081	0.24949	183	0.9016	1.0667e-84	119	0.916	3.0933e-57	173	0.8671	1.4496e-74	1			110	0.7818	6.5884e-41
NC_032008.1	8018	INDEL029	T	TTTTTCCC	trnQ-psbk	intergenic	NA	208	0	1	308	0	1	232	0	1	149	0	1	268	0.7276	5.4746e-85	200	0	1	150	0	1
NC_032008.1	8113	INDEL030	GA	G	trnQ-psbk	intergenic	NA	212	0	1	301	0.0033	0.5	215	0	1	147	0	1	277	0	1	227	0.0132	0.12416	162	0.9321	4.9699e-80
NC_032008.1	8118	INDEL031	A	AC	trnQ-psbk	intergenic	NA	215	0	1	294	0.0034	0.5	220	0.0045	0.5	151	0	1	271	0.9225	3.0127e-131	220	0	1	9	0	1
NC_032008.1	8354	INDEL032	GAAA	GA,G,G	psbk-psbI	intergenic	NA	202	0.0347	0.0074065	261	0.0268	0.0074946	212	0.0189	0.061597	119	0.9412	3.6997e-60	218	0.8394	7.4437e-88	221	0.8507	1.0821e-92	158	0.9051	2.545e-73
NC_032008.1	8414	INDEL033	C	CCTTTGA	psbk-psbI	intergenic	NA	210	0.0048	0.5	285	0	1	214	0	1	147	0	1	233	0	1	226	0	1	134	0.9478	1.5495e-69
NC_032008.1	8659	INDEL034	TA	TAA,AA,T,TAAAA	psbk-psbI	intergenic	NA	109	0.0183	0.24884	265	0.0264	0.0074982	161	0.0248	0.061304	112	0.7143	2.3831e-35	179	0.9205	1.4392e-84	192	0.7917	5.1191e-70	148	0.6149	3.0035e-38
NC_032008.1	9095	INDEL035	T	TC	trnS-trnG	intergenic	NA	70	0	1	199	0	1	141	0.0071	0.5	95	0	1	147	0	1	176	0	1	147	0.9184	2.4067e-70
NC_032008.1	9473	INDEL036	GTTTTT	G,G	trnS-trnG	intergenic	NA	64	0	1	216	0.0093	0.24942	159	0.7296	7.5341e-51	102	0.8039	1.6188e-38	175	0.88	9.0468e-77	196	0.8469	5.1993e-80	146	0.8562	2.9747e-61
NC_032008.1	9488	INDEL037	CA	C	trnS-trnG	intergenic	NA	61	0	1	206	0.0049	0.5	137	0	1	98	0.0306	0.12308	179	0.0056	0.5	196	0.0102	0.24935	145	0.9028	1.6395e-66
NC_032008.1	9879	INDEL038	ATTCCG	A	trnG-intron	intron	NA	160	0	1	270	0.0037	0.5	183	0	1	137	0	1	218	0	1	205	0	1	138	0.8696	2.8954e-59
NC_032008.1	10381	INDEL039	A	ATTTT,AT	trnG-intron	intron	NA	163	0.0061	0.5	167	0.024	0.061355	116	0.6638	1.0743e-33	84	0.0238	0.24848	158	0.8165	3.9531e-61	151	0.0066	0.5	177	0.0169	0.12393
NC_032008.1	10583	INDEL040	TTTATA	T	trnG-intron	intron	NA	18	0	1	37	0	1	27	0.037	0.5	17	0.9412	7.7134e-09	29	0.4138	5.8193e-05	41	0.7317	1.422e-13	5	NA	NA
NC_032008.1	10647	INDEL041	AATTTCG	A	trnG-trnR	intergenic	NA	12	0	1	49	0	1	27	0	1	23	0	1	27	0	1	48	0	1	129	0.8295	6.7128e-51
NC_032008.1	10662	INDEL042	A	AT	trnG-trnR	intergenic	NA	18	0	1	60	0	1	34	0	1	26	0	1	35	0	1	63	0	1	116	0.9914	3.2397e-67
NC_032008.1	10816	INDEL043	GAA	G,G	trnG-trnR	intergenic	NA	70	0.0286	0.2482	133	0.9549	1.5495e-69	76	0.8816	4.2492e-34	44	0.8864	7.2647e-20	92	0.9457	4.4744e-47	135	0.8815	2.2987e-60	134	0.9179	1.2323e-64
NC_032008.1	10942	INDEL044	T	TTTCTATATCA	trnR-atpA	intergenic	NA	56	0	1	186	0	1	105	0	1	48	0	1	117	0	1	166	0	1	129	0.6899	4.576e-38
NC_032008.1	11202	INDEL045	A	AAATAT	trnR-atpA	intergenic	NA	31	0	1	156	0	1	124	0.0081	0.5	49	0	1	83	0	1	155	0	1	114	0.8421	1.4253e-46
NC_032008.1	11256	INDEL046	C	CATTTCATTTTAA	trnR-atpA	intergenic	NA	26	0	1	181	0	1	144	0	1	50	0	1	84	0	1	152	0	1	114	0.7368	2.6444e-39
NC_032008.1	11301	INDEL047	AATATATTTAT	A	trnR-atpA	intergenic	NA	23	0	1	191	0	1	151	0	1	50	0	1	104	0.0096	0.5	163	0	1	65	0.7538	3.5337e-22
NC_032008.1	12981	INDEL048	A	ATT	atpA-atpF	intergenic	NA	358	0	1	314	0	1	277	0	1	156	0	1	345	0	1	273	0	1	136	0.7647	1.6136e-47
NC_032008.1	12984	INDEL049	C	CT	atpA-atpF	intergenic	NA	362	0	1	318	0.0031	0.5	277	0.0036	0.5	159	0	1	346	0	1	268	0.8769	5.8367e-117	4	NA	NA
NC_032008.1	12996	INDEL050	GA	G	atpA-atpF	intergenic	NA	349	0.0029	0.5	298	0	1	279	0	1	159	0	1	325	0	1	262	0	1	140	0.9357	8.4248e-70
NC_032008.1	13711	INDEL051	CTT	C,C	atpF-intron	intron	NA	130	0.0231	0.12352	274	0.0219	0.015191	228	0.7807	1.3796e-81	127	0.7953	3.5751e-47	177	0.0226	0.061427	276	0.8406	1.2693e-111	144	0.7986	5.3248e-54
NC_032008.1	13817	INDEL052	A	ATT	atpF-intron	intron	NA	68	0	1	244	0	1	210	0	1	128	0.0078	0.5	163	0	1	265	0	1	142	0.9155	4.6918e-68
NC_032008.1	13919	INDEL053	G	GA	atpF-intron	intron	NA	141	0.0071	0.5	264	0.0038	0.5	224	0.0045	0.5	139	0.0072	0.5	225	0.8756	1.8703e-98	249	0	1	156	0.9038	1.0826e-72
NC_032008.1	14656	INDEL054	GA	G	aptF-atpH	intergenic	NA	266	0.0677	2.8333e-06	283	0.0212	0.015209	261	0.0421	0.00043831	186	0.0645	0.00020329	290	0.0276	0.0037192	276	0.0435	0.00021608	191	0.8953	4.4796e-88
NC_032008.1	15633	INDEL055	ATT	A,A	atpH-aptI	intergenic	NA	190	0.0316	0.014998	235	0.0468	0.00043009	246	0.7073	4.2498e-75	196	0.6872	2.4165e-57	286	0.7378	8.5108e-93	305	0.7902	5.7818e-112	234	0.5665	2.1658e-53
NC_032008.1	15845	INDEL056	TC	T	atpH-aptI	intergenic	NA	215	0.0465	0.00087745	252	0.0278	0.0074896	211	0.0237	0.03051	181	0.0276	0.030383	289	0.0381	0.00044318	268	0.0373	0.00089627	171	0.9123	1.2233e-80
NC_032008.1	16797	INDEL057	T	TC	aptI-rps2	intergenic	NA	272	0.0404	0.00044045	310	0.029	0.0018415	230	0.0565	0.00010254	188	0.0479	0.0017709	320	0.0469	2.5801e-05	276	0.0616	5.918e-06	195	0.8923	2.6146e-88
NC_032008.1	23819	INDEL058	AC	A,ACC	rpoC1-intron	intron	NA	173	0.0058	0.5	232	0	1	222	0.0045	0.5	148	0.0068	0.5	245	0	1	261	0.8966	1.3796e-118	163	0.8712	3.6048e-70
NC_032008.1	24227	INDEL059	GTT	GTTT,GTTTTT,G,G	rpoC2-intron	intron	NA	207	0.0097	0.24939	268	0.0149	0.061792	232	0.806	2.1381e-91	143	0.7552	8.0335e-50	312	0.8494	1.8184e-131	309	0.8673	6.2745e-132	173	0.0289	0.030343
NC_032008.1	28215	INDEL060	A	ATTATG	rpoB-trnC	intergenic	NA	208	0	1	317	0	1	204	0	1	236	0.0042	0.5	267	0.0037	0.5	334	0	1	162	0.764	1.62e-55
NC_032008.1	28614	INDEL061	TTAGTAGAA	T	rpoB-trnC	intergenic	NA	122	0	1	258	0	1	202	0	1	176	0	1	194	0	1	345	0	1	11	0.7	0.001548
NC_032008.1	28694	INDEL062	TTATA	T	rpoB-trnC	intergenic	NA	139	0	1	238	0.0042	0.5	193	0	1	164	0	1	179	0.0056	0.5	337	0.0089	0.12444	162	0.8272	1.7057e-63
NC_032008.1	28760	INDEL063	A	AATTTTCT,AATTTGCT	rpoB-trnC	intergenic	NA	163	0	1	232	0	1	195	0.0051	0.5	150	0	1	178	0.764	2.6013e-61	310	0.7968	4.5647e-114	149	0.0067	0.5
NC_032008.1	28781	INDEL064	G	GA,GAAA	rpoB-trnC	intergenic	NA	163	0.0061	0.5	244	0.0041	0.5	197	0.0051	0.5	156	0.0064	0.5	194	0.8969	8.8793e-89	339	0.0029	0.5	134	0.7388	2.1375e-45
NC_032008.1	29144	INDEL065	TGA	T	rpoB-trnC	intergenic	NA	245	0	1	295	0	1	248	0	1	228	0	1	304	0	1	359	0	1	187	0.984	7.0923e-106
NC_032008.1	29419	INDEL066	TCTTAAA	T	trnC-petN	intergenic	NA	337	0	1	310	0	1	260	0	1	216	0	1	304	0	1	361	0	1	172	0.8663	3.049e-73
NC_032008.1	30063	INDEL067	T	TATAG	petN-psbM	intergenic	NA	141	0	1	290	0	1	199	0	1	205	0	1	238	0	1	318	0	1	140	0.8643	1.9443e-59
NC_032008.1	30093	INDEL068	T	TAAA	petN-psbM	intergenic	NA	135	0	1	261	0	1	176	0	1	188	0.0053	0.5	227	0.0044	0.5	284	0	1	158	0.8418	3.0069e-65
NC_032008.1	31441	INDEL069	CT	C	psbM-trnD	intergenic	NA	180	0.0056	0.5	296	0.0034	0.5	186	0	1	214	0	1	239	0.0042	0.5	373	0.9008	5.9304e-171	185	0	1
NC_032008.1	31486	INDEL070	CGAAA	C	psbM-trnD	intergenic	NA	174	0	1	293	0	1	201	0	1	208	0	1	265	0	1	376	0.0027	0.5	188	0.9309	1.4921e-92
NC_032008.1	31690	INDEL071	C	CCAGAA	psbM-trnD	intergenic	NA	235	0	1	281	0.0036	0.5	224	0	1	217	0	1	260	0	1	392	0	1	179	0.9162	3.6809e-85
NC_032008.1	31698	INDEL072	GATATA	G	psbM-trnD	intergenic	NA	248	0	1	288	0	1	226	0.0044	0.5	224	0	1	275	0	1	377	0.9282	1.2055e-183	181	0	1
NC_032008.1	31708	INDEL073	G	GCTTTAAGACGAAAAATTAGATC	psbM-trnD	intergenic	NA	244	0	1	288	0	1	230	0	1	220	0	1	278	0	1	379	0	1	182	0.3626	8.7544e-24
NC_032008.1	32278	INDEL074	CGAGTAATA	C	trnD-trnY	intergenic	NA	358	0	1	305	0	1	264	0	1	233	0.9356	5.8239e-116	359	0.0028	0.5	401	0	1	195	0.9026	6.7213e-90
NC_032008.1	32406	INDEL075	G	GT	trnD-trnY	intergenic	NA	411	0	1	296	0.0068	0.24958	246	0.0122	0.12424	275	0	1	329	0	1	371	0.0054	0.24966	174	0.8391	6.6699e-70
NC_032008.1	32421	INDEL076	T	TTCATA	trnD-trnY	intergenic	NA	387	0	1	294	0	1	234	0	1	257	0	1	318	0	1	359	0	1	160	0.825	1.9699e-62
NC_032008.1	32767	INDEL077	C	CAATATA	trnE-trnT	intergenic	NA	265	0.0075	0.24953	304	0	1	232	0.0043	0.5	190	0.7737	2.0247e-67	241	0.805	1.8507e-90	330	0.8333	3.4736e-131	122	0.7459	7.0842e-41
NC_032008.1	32823	INDEL078	CATCG	C	trnE-trnT	intergenic	NA	208	0.0048	0.5	282	0	1	207	0.0097	0.24939	151	0.9205	1.2976e-72	208	0	1	328	0	1	114	0	1
NC_032008.1	32859	INDEL079	T	TAAATTTGA	trnE-trnT	intergenic	NA	181	0.0055	0.5	271	0	1	222	0.0045	0.5	123	0.7236	5.692e-39	125	0.728	5.8125e-40	273	0.7802	1.1784e-96	105	0.6857	5.9398e-31
NC_032008.1	32910	INDEL080	ATAGTGATTAG	A	trnE-trnT	intergenic	NA	152	0	1	286	0	1	188	0	1	123	0	1	137	0	1	303	0	1	98	0.6531	7.0286e-27
NC_032008.1	32995	INDEL081	T	TAATA,A	trnE-trnT	intergenic	NA	172	0	1	286	0	1	211	0	1	138	0	1	179	0.8547	4.6903e-75	305	0.0033	0.5	106	0.9811	1.6038e-59
NC_032008.1	33346	INDEL082	GAAACA	G	trnE-trnT	intergenic	NA	379	0	1	306	0.0033	0.5	214	0.0047	0.5	237	0	1	268	0	1	350	0	1	156	0.8782	3.2854e-68
NC_032008.1	33495	INDEL083	A	AT	trnE-trnT	intergenic	NA	229	0	1	267	0	1	191	0	1	184	0	1	244	0	1	271	0	1	159	0.9686	3.8939e-86
NC_032008.1	33696	INDEL084	GTT	GTTT,G	trnT-psbD	intergenic	NA	99	0.0202	0.24873	196	0.8061	1.1447e-73	134	0	1	111	0.018	0.24886	161	0.0124	0.24922	224	0.0268	0.015097	144	0.8611	1.0582e-62
NC_032008.1	33979	INDEL085	C	CTA	trnT-psbD	intergenic	NA	88	0	1	167	0	1	149	0	1	104	0	1	123	0	1	247	0.0081	0.24949	142	0.8732	2.866e-62
NC_032008.1	34066	INDEL086	CA	C	trnT-psbD	intergenic	NA	121	0	1	244	0.0041	0.5	158	0.0063	0.5	134	0	1	182	0.0055	0.5	305	0.0033	0.5	161	0.9255	2.6755e-78
NC_032008.1	34386	INDEL087	T	TATAAG	trnT-psbD	intergenic	NA	253	0	1	332	0	1	229	0.0044	0.5	209	0	1	254	0.869	9.2156e-108	356	0.8113	1.4923e-134	184	0.8098	9.708e-70
NC_032008.1	37748	INDEL088	T	TTGGC	trnS-psbZ	intergenic	NA	257	0	1	317	0	1	251	0	1	206	0	1	297	0	1	338	0.8343	6.0424e-135	167	0	1
NC_032008.1	38106	INDEL089	GA	G	psbZ-trnG	intergenic	NA	120	0.0083	0.5	218	0.0046	0.5	188	0.0053	0.5	102	0	1	164	0	1	245	0.902	3.2623e-113	114	0.8684	6.5686e-49
NC_032008.1	38188	INDEL090	TCTTAAAG	T	psbZ-trnG	intergenic	NA	59	0	1	215	0	1	168	0	1	78	0	1	99	0	1	201	0	1	77	0.9221	2.5749e-37
NC_032008.1	38239	INDEL091	T	TATATA	psbZ-trnG	intergenic	NA	48	0	1	217	0	1	162	0	1	74	0.7568	1.5891e-25	61	0	1	168	0.006	0.5	74	0.0135	0.5
NC_032008.1	38382	INDEL092	T	TA	psbZ-trnG	intergenic	NA	123	0.0081	0.5	232	0.944	2.8597e-119	169	0.8994	6.9247e-78	116	0.9483	1.1192e-59	160	0.9375	4.4559e-80	222	0.9414	9.3025e-113	112	0	1
NC_032008.1	38791	INDEL093	TA	T	trnM-rps14	intergenic	NA	315	0.0095	0.1244	275	0.0036	0.5	251	0.0239	0.01516	201	0.0149	0.12406	315	0.019	0.015254	291	0.0137	0.061855	176	0.9659	1.1913e-94
NC_032008.1	38863	INDEL094	GAAA	G	trnM-rps15	intergenic	NA	328	0.0122	0.061928	286	0.0035	0.5	263	0.019	0.030656	196	0.0255	0.030454	308	0.0097	0.12439	319	0.0157	0.030757	186	0.9462	4.5909e-95
NC_032008.1	43913	INDEL095	T	TA	psaA-ycf3	intergenic	NA	272	0	1	284	0	1	242	0	1	172	0	1	292	0	1	324	0	1	188	0.9521	2.8258e-98
NC_032008.1	44070	INDEL096	TTTGTA	T	psaA-ycf3	intergenic	NA	220	0	1	281	0	1	270	0	1	155	0	1	285	0	1	293	0	1	171	0.9123	1.2233e-80
NC_032008.1	44152	INDEL097	AT	A	psaA-ycf3	intergenic	NA	185	0	1	251	0	1	239	0	1	151	0.0066	0.5	226	0.0044	0.5	310	0.0032	0.5	170	0.9	5.7357e-78
NC_032008.1	44214	INDEL098	C	CA	psaA-ycf3	intergenic	NA	161	0.0062	0.5	245	0.9061	8.9396e-114	208	0.0048	0.5	138	0	1	203	0	1	282	0.0035	0.5	158	0	1
NC_032008.1	44295	INDEL099	TATTTG	T	psaA-ycf3	intergenic	NA	153	0	1	271	0.0037	0.5	222	0.8604	3.266e-93	145	0.8897	4.8408e-65	212	0.8208	7.783e-82	286	0.8702	4.0435e-122	146	0.8356	2.6817e-58
NC_032008.1	44476	INDEL100	GA	G	psaA-ycf3	intergenic	NA	117	0.0171	0.24892	267	0.0262	0.0075053	222	0.8243	6.4977e-87	126	0.0238	0.12348	199	0.0201	0.061542	298	0.0268	0.0037211	166	0.8133	3.531e-63
NC_032008.1	45867	INDEL101	TA	T	ycf3-intron	intron	NA	245	0.0082	0.24949	260	0.0038	0.5	199	0.8894	1.5856e-89	136	0	1	278	0.0072	0.24955	230	0.0087	0.24945	164	0.8841	1.2582e-72
NC_032008.1	46352	INDEL102	GA	G,GAA	ycf3-intron	intron	NA	171	0.0117	0.24926	289	0.8685	1.4647e-124	166	0.8133	5.0121e-64	142	0.8732	1.0582e-62	234	0.8376	3.2241e-95	212	0.8491	6.0287e-88	156	0.8581	1.2733e-65
NC_032008.1	46629	INDEL103	C	CA	ycf3-trnS	intergenic	NA	131	0	1	279	0	1	163	0	1	120	0	1	240	0	1	214	0.9346	6.7708e-107	177	0.0056	0.5
NC_032008.1	47006	INDEL104	T	TAAAA	ycf3-trnS	intergenic	NA	158	0	1	282	0	1	212	0	1	134	0	1	226	0	1	221	0.0045	0.5	180	0.8167	1.5846e-69
NC_032008.1	47254	INDEL105	A	ATAC	trnS-rps4	intergenic	NA	232	0	1	294	0	1	213	0.0047	0.5	122	0	1	271	0	1	228	0.0044	0.5	209	0.8565	2.1126e-87
NC_032008.1	48147	INDEL106	AAAACT	A	rps4-trnT	intergenic	NA	186	0	1	335	0	1	222	0	1	129	0	1	290	0	1	184	0	1	190	0.7895	9.7518e-69
NC_032008.1	48851	INDEL107	CT	C,CTTTATTT	trnT-trnL	intergenic	NA	38	0	1	190	0.0105	0.24934	147	0.8095	7.7749e-56	46	0.0217	0.5	107	0.0093	0.5	180	0.7778	1.4118e-63	108	0.6389	5.2143e-29
NC_032008.1	48921	INDEL108	T	TACATA	trnT-trnL	intergenic	NA	32	0	1	185	0	1	142	0	1	54	0	1	108	0	1	167	0.7365	3.5557e-56	97	0	1
NC_032008.1	48941	INDEL109	TTTTTATA	T	trnT-trnL	intergenic	NA	32	0.0312	0.5	178	0	1	132	0	1	59	0	1	93	0.7742	7.5105e-33	168	0	1	93	0	1
NC_032008.1	48981	INDEL110	TTTTATA	T	trnT-trnL	intergenic	NA	35	0.0286	0.5	163	0	1	116	0	1	47	0	1	90	0.8	1.5301e-33	153	0	1	84	0.0182	0.5
NC_032008.1	48988	INDEL111	TTTATA	T	trnT-trnL	intergenic	NA	35	0	1	162	0	1	115	0.0087	0.5	44	0	1	5	NA	NA	151	0	1	82	0.8293	8.2321e-33
NC_032008.1	49042	INDEL112	T	A,TTATA	trnT-trnL	intergenic	NA	50	0.02	0.5	177	0	1	131	0	1	70	0	1	100	0.9293	1.0712e-48	156	0	1	64	0.5781	3.4211e-15
NC_032008.1	49129	INDEL113	T	TAAA	trnT-trnL	intergenic	NA	73	0	1	190	0	1	133	0	1	72	0	1	144	0	1	159	0	1	102	0.598	1.0794e-25
NC_032008.1	49211	INDEL114	TGAAA	T	trnT-trnL	intergenic	NA	96	0.0625	0.014417	218	0.0734	1.1454e-05	136	0.0294	0.061119	90	0.1778	7.3492e-06	195	0.0308	0.015027	163	0.1104	2.3225e-06	133	0.8872	2.2681e-59
NC_032008.1	49238	INDEL115	A	AAAAAG	trnT-trnL	intergenic	NA	96	0	1	228	0	1	142	0	1	95	0	1	187	0.8289	8.6719e-74	179	0	1	142	0	1
NC_032008.1	49282	INDEL116	AAT	A	trnT-trnL	intergenic	NA	92	0	1	205	0	1	154	0	1	89	0	1	206	0	1	161	0	1	130	0.8154	8.408e-50
NC_032008.1	49697	INDEL117	C	CA	trnL-intron	intron	NA	187	0.0535	0.00086313	301	0.0498	2.5523e-05	156	0.0641	0.00084156	133	0.1203	9.4481e-06	254	0.9252	2.8286e-123	185	0.8865	9.7879e-83	182	0.8901	1.561e-82
NC_032008.1	50689	INDEL118	T	TTTAACTAA	trnF-ndhJ	intergenic	NA	146	0	1	288	0	1	178	0	1	128	0	1	226	0.0044	0.5	191	0	1	165	0.697	2.0948e-49
NC_032008.1	50754	INDEL119	A	AGAGGATATTTATATAAATATGT	trnF-ndhJ	intergenic	NA	135	0	1	270	0	1	172	0	1	137	0	1	241	0	1	204	0	1	152	0.3487	4.0639e-19
NC_032008.1	50777	INDEL120	A	AAAGGATGTAT	trnF-ndhJ	intergenic	NA	148	0.0811	0.00019358	269	0.052	5.1312e-05	184	0.0707	9.8017e-05	130	0.6308	7.7106e-36	249	0.0361	0.0018146	185	0.0541	0.00086195	171	0	1
NC_032008.1	50782	INDEL121	ATGTAT	A	trnF-ndhJ	intergenic	NA	146	0	1	268	0	1	184	0	1	49	0	1	254	0.0039	0.5	173	0.9017	1.1995e-79	179	0	1
NC_032008.1	51826	INDEL122	CCAT	C	ndhJ-ndhK	intergenic	NA	144	0	1	273	0	1	136	0	1	122	0	1	259	0	1	168	0	1	181	0.8343	2.8745e-72
NC_032008.1	53192	INDEL123	A	AATATTAT	ndhC-trnV	intergenic	NA	122	0.0574	0.0071513	194	0.0515	0.00086708	141	0.078	0.00039872	114	0.0965	0.00037915	176	0.0568	0.00085631	151	0.7	7.7691e-50	166	0.7333	2.1362e-58
NC_032008.1	53696	INDEL124	A	AT	ndhC-trnV	intergenic	NA	187	0	1	293	0	1	174	0	1	158	0	1	238	0.0042	0.5	214	0.8832	2.5948e-95	200	0	1
NC_032008.1	54717	INDEL125	T	TATTTC	trnM-atpE	intergenic	NA	255	0	1	311	0.0032	0.5	252	0.8095	2.5979e-96	165	0.8	1.001e-62	283	0.7703	6.0137e-101	226	0.8053	1.6664e-85	55	0.0962	0.028079
NC_032008.1	54718	INDEL126	ATTTTTTAATTGTAAT	A	trnM-atpE	intergenic	NA	247	0.0162	0.06174	308	0.0293	0.0018404	47	0.1702	0.0028249	34	0.0588	0.24627	78	0.0649	0.029201	47	0.2174	0.00056532	76	0.0405	0.12245
NC_032008.1	54741	INDEL127	TC	T	trnM-atpE	intergenic	NA	258	0	1	309	0.0032	0.5	252	0	1	157	0	1	293	0	1	224	0.9643	6.7282e-120	191	0	1
NC_032008.1	57103	INDEL128	C	CT,CTT	atpB-rbcL	intergenic	NA	154	0.0065	0.5	243	0.0082	0.24948	209	0.799	7.2612e-78	127	0.7638	1.0138e-43	245	0.8	5.5973e-91	261	0.7931	3.3474e-95	146	0.0205	0.1237
NC_032008.1	57230	INDEL129	G	GA,GAAAAA	atpB-rbcL	intergenic	NA	230	0.0043	0.5	292	0.0034	0.5	224	0.0089	0.24944	152	0	1	248	0.004	0.5	255	0.9059	6.8973e-120	112	0.7768	2.2957e-40
NC_032008.1	59348	INDEL130	GA	G,GAA	rbcL-accD	intergenic	NA	150	0.0133	0.24916	277	0.0036	0.5	194	0.0052	0.5	141	0.9291	3.3954e-69	224	0.8482	2.5924e-92	247	0.9433	2.9839e-125	57	0.1404	0.0029389
NC_032008.1	59405	INDEL131	AC	A	rbcL-accD	intergenic	NA	171	0	1	298	0	1	202	0.005	0.5	143	0.021	0.12368	234	0.0171	0.061698	252	0.8889	1.446e-112	147	0.0068	0.5
NC_032008.1	61182	INDEL132	A	AT	accD-psaI	intergenic	NA	133	0	1	266	0.0075	0.24953	187	0.0053	0.5	135	0.0148	0.24907	226	0.0044	0.5	203	0.8719	1.1904e-88	185	0.8757	2.2694e-80
NC_032008.1	61458	INDEL133	T	TTATGAA	accD-psaI	intergenic	NA	107	0	1	233	0	1	160	0	1	110	0	1	192	0	1	234	0	1	159	0.8491	2.7746e-65
NC_032008.1	61747	INDEL134	TATCC	T	accD-psaI	intergenic	NA	143	0	1	269	0.0037	0.5	174	0	1	139	0	1	246	0	1	234	0	1	168	0.9286	2.7269e-82
NC_032008.1	61884	INDEL135	TAGTGC	T	psaI-ycf4	intergenic	NA	146	0	1	236	0	1	154	0	1	121	0	1	246	0	1	223	0	1	143	0.9507	1.9069e-73
NC_032008.1	61895	INDEL136	ATT	A	psaI-ycf4	intergenic	NA	137	0.0146	0.24908	226	0.0133	0.12416	140	0.0286	0.061158	117	0.0171	0.24893	228	0.0132	0.12416	213	0.0141	0.12411	138	0.8551	1.8901e-57
NC_032008.1	62290	INDEL137	TGCAACG	T	psaI-ycf4	intergenic	NA	176	0	1	231	0	1	136	0.0147	0.24908	110	0	1	233	0.0043	0.5	163	0.8773	4.1142e-71	131	0.8855	2.9063e-58
NC_032008.1	63996	INDEL138	T	TA	cemA-petA	intergenic	NA	291	0	1	315	0	1	210	0	1	162	0	1	319	0	1	222	0	1	181	0.9392	6.2126e-91
NC_032008.1	65156	INDEL139	T	TA	petA-psbJ	intergenic	NA	136	0.0074	0.5	293	0	1	180	0.0056	0.5	128	0	1	220	0.0045	0.5	208	0	1	175	0.8914	9.9416e-79
NC_032008.1	65482	INDEL140	G	GA,GAAAAA	petA-psbJ	intergenic	NA	115	0	1	209	0.0048	0.5	153	0.0065	0.5	101	0.9109	1.2884e-47	161	0.9255	6.9269e-79	182	0	1	127	0.7638	1.3274e-45
NC_032008.1	65660	INDEL141	CT	C	petA-psbJ	intergenic	NA	73	0	1	209	0	1	150	0	1	96	0	1	160	0	1	172	0.9477	3.0473e-88	158	0.9557	9.6987e-83
NC_032008.1	65725	INDEL142	T	TAAA	petA-psbJ	intergenic	NA	61	0	1	193	0	1	141	0	1	92	0	1	160	0.8688	1.5857e-68	174	0	1	175	0	1
NC_032008.1	65860	INDEL143	CTTTTT	CTT,CT,C	petA-psbJ	intergenic	NA	132	0.0152	0.24905	222	0.0631	4.9156e-05	188	0.6791	1.6122e-54	137	0.5474	1.2579e-29	212	0.6934	3.0473e-63	209	0.6842	7.4031e-61	207	0.6667	3.5367e-58
NC_032008.1	67106	INDEL144	A	AATAAT	psbE-petL	intergenic	NA	183	0	1	272	0	1	147	0	1	128	0	1	232	0	1	191	0.0052	0.5	175	0.8114	1.3516e-66
NC_032008.1	67826	INDEL145	ATAGATTTATATATTTAC	A	psbE-petL	intergenic	NA	73	0.0137	0.5	228	0	1	121	0	1	98	0	1	151	0.6887	2.3759e-44	175	0	1	144	0	1
NC_032008.1	69308	INDEL146	ATT	A	trnP-psaJ	intergenic	NA	124	0	1	254	0	1	112	0	1	120	0	1	197	0	1	173	0.9306	3.7932e-85	135	0.8519	7.9497e-56
NC_032008.1	69980	INDEL147	AAACGGT	A	rpl33-exon	CDS	ribosomal protein L33	201	0	1	236	0.0042	0.5	142	0.8662	1.5745e-60	134	0.8955	6.371e-61	254	0.8701	7.386e-109	206	0.9029	5.0276e-95	175	0.8914	9.9416e-79
NC_032008.1	70706	INDEL148	G	GA	rps18-rpl20	intergenic	NA	248	0	1	294	0	1	174	0	1	161	0	1	281	0	1	253	0	1	189	0.9365	2.5726e-94
NC_032008.1	71444	INDEL149	C	CAAAA	rpl20-rps12	intergenic	NA	332	0	1	341	0	1	211	0	1	202	0	1	315	0	1	292	0	1	171	0.8421	1.7922e-69
NC_032008.1	71897	INDEL150	TG	T	rpl20-rps12	intergenic	NA	379	0.0026	0.5	316	0	1	264	0	1	195	0	1	313	0	1	282	0.961	1.3959e-149	172	0.0058	0.5
NC_032008.1	72206	INDEL151	C	CTATATTCGATATTAATA	rps12-clpP1	intergenic	NA	314	0	1	302	0	1	250	0	1	184	0	1	338	0	1	248	0.5645	4.0482e-55	189	0	1
NC_032008.1	72267	INDEL152	GGTAAAA	G	rps12-clpP1	intergenic	NA	285	0	1	330	0	1	226	0.0044	0.5	188	0	1	349	0	1	265	0	1	163	0.8758	5.1869e-70
NC_032008.1	72760	INDEL153	CT	C	clpP1-intron	intron	NA	274	0.0146	0.061815	296	0.0034	0.5	234	0.0171	0.061694	185	0.0108	0.24932	298	0.8725	2.5697e-128	277	0.8592	2.8311e-116	162	0.8704	1.2734e-69
NC_032008.1	73020	INDEL154	G	GA	clpP1-intron	intron	NA	130	0.0154	0.24903	268	0.0037	0.5	204	0.0245	0.030481	140	0.0143	0.2491	225	0.8889	5.4611e-101	243	0	1	171	0.0058	0.5
NC_032008.1	73079	INDEL155	TA	T	clpP1-intron	intron	NA	158	0	1	269	0	1	219	0	1	134	0	1	248	0	1	234	0	1	176	0.9489	1.4724e-90
NC_032008.1	73095	INDEL156	ATATG	A	clpP1-intron	intron	NA	164	0	1	279	0	1	213	0	1	144	0	1	242	0	1	235	0	1	166	0.9518	4.6234e-86
NC_032008.1	73127	INDEL157	CAAA	C,C	clpP1-intron	intron	NA	170	0.0647	0.0004097	273	0.0476	0.00010487	203	0.0493	0.00086869	131	0.7597	1.1756e-44	236	0.0636	2.3952e-05	223	0.0448	0.00087745	160	0.7625	1.2767e-56
NC_032008.1	73900	INDEL158	CTTT	C,CT,C	clpP1-intron	intron	NA	176	0.0227	0.061433	256	0.0234	0.015158	190	0.7947	5.3629e-70	148	0.777	3.221e-53	236	0.7754	6.0938e-84	274	0.7847	1.2342e-99	170	0.0235	0.061369
NC_032008.1	73986	INDEL159	TC	T	clpP1-intron	intron	NA	176	0	1	281	0	1	190	0	1	160	0	1	252	0	1	303	0	1	162	0.9815	4.8564e-91
NC_032008.1	74510	INDEL160	AG	A	clpP1-psbB	intergenic	NA	313	0	1	313	0	1	279	0	1	206	0	1	309	0	1	323	0.9536	5.228e-168	199	0.9698	3.7107e-108
NC_032008.1	76402	INDEL161	AG	A	psbB-psbT	intergenic	NA	314	0	1	295	0	1	226	0	1	153	0	1	307	0	1	300	0	1	170	0.9353	1.2961e-84
NC_032008.1	77208	INDEL162	TA	T	psbH-petB	intergenic	NA	248	0	1	287	0	1	212	0	1	188	0	1	277	0	1	281	0.9502	6.2417e-145	189	0	1
NC_032008.1	77291	INDEL163	TC	T	psbH-petB	intergenic	NA	247	0	1	299	0	1	210	0	1	175	0	1	259	0	1	226	0.9823	2.6039e-127	184	0	1
NC_032008.1	77445	INDEL164	AAAATATTAGAAC	A	petB-intron	intron	NA	203	0	1	297	0	1	225	0	1	156	0.0064	0.5	225	0.7733	1.3059e-78	284	0	1	36	0.1944	0.0056667
NC_032008.1	77568	INDEL165	GT	G	petB-intron	intron	NA	170	0	1	312	0	1	207	0	1	160	0	1	254	0	1	301	0	1	203	0.9458	1.2715e-103
NC_032008.1	77675	INDEL166	GT	G,TT	petB-intron	intron	NA	158	0.0063	0.5	276	0	1	201	0	1	138	0	1	280	0.9643	7.7916e-150	279	0	1	184	1	1.5963e-109
NC_032008.1	77801	INDEL167	ACATAC	A	petB-intron	intron	NA	193	0	1	281	0	1	192	0	1	147	0	1	254	0	1	271	0	1	182	0.9176	7.3639e-87
NC_032008.1	79179	INDEL168	G	GT	petD-intron	intron	NA	339	0	1	340	0	1	251	0	1	182	0	1	309	0	1	254	0	1	216	0.9352	4.7825e-108
NC_032008.1	80311	INDEL169	C	CATTTTCGTTT	petD-rpoA	intergenic	NA	103	0	1	277	0	1	208	0	1	128	0	1	195	0	1	293	0	1	133	0.4887	5.3059e-25
NC_032008.1	80318	INDEL170	G	GT,T	petD-rpoA	intergenic	NA	100	0	1	280	0.0071	0.24955	210	0.8476	3.7184e-86	128	0.8125	9.5011e-49	186	0.0054	0.5	290	0.0034	0.5	36	0.5714	2.0063e-08
NC_032008.1	81965	INDEL171	C	CT	rps11-rpl36	intergenic	NA	292	0.0034	0.5	296	0	1	255	0	1	190	0	1	302	0	1	290	0.0034	0.5	143	0.9231	9.1183e-70
NC_032008.1	82352	INDEL172	TAG	T	infA-exon	CDS	translational initiation factor 1	302	0	1	318	0	1	223	0	1	197	0	1	328	0	1	274	0	1	161	0.9441	6.9407e-82
NC_032008.1	82516	INDEL173	CTTT	C,CT,C	infA-rps8	intergenic	NA	258	0.0271	0.0074896	330	0.0121	0.061923	232	0.8405	1.162e-93	178	0.7753	3.1292e-63	302	0.8079	1.53e-113	271	0.8037	1.2249e-102	161	0.795	5.3123e-59
NC_032008.1	82983	INDEL174	C	CG	rps8-rpl14	intergenic	NA	295	0	1	313	0.0064	0.2496	244	0.9385	6.0693e-123	207	0.9324	3.0123e-102	339	0.9381	1.3528e-169	306	0.9379	1.0289e-153	156	0.9359	8.8186e-78
NC_032008.1	83116	INDEL175	GTCTCATC	G	rps8-rpl15	intergenic	NA	323	0	1	335	0	1	233	0	1	188	0.0053	0.5	339	0	1	336	0.003	0.5	195	0.9231	3.0665e-94
NC_032008.1	83532	INDEL176	TAAAAA	T,TAAAAAA,TA,T	rpl14-rpl16	intergenic	NA	162	0.0309	0.030269	284	0.0282	0.0037118	211	0.7714	8.894e-74	162	0.6667	1.9581e-46	243	0.0288	0.0074722	234	0.7564	1.6655e-79	138	0.8116	2.8951e-53
NC_032008.1	83562	INDEL177	C	CA,CAAA	rpl14-rpl16	intergenic	NA	167	0.8323	1.9101e-67	294	0.0034	0.5	227	0.0176	0.061662	146	0.0068	0.5	274	0.0036	0.5	252	0.8571	1.6754e-106	144	0.7847	1.9997e-52
NC_032008.1	83585	INDEL178	G	GT	rpl14-rpl16	intergenic	NA	186	0.0161	0.12399	306	0.0065	0.24959	238	0.0042	0.5	150	0.0133	0.24916	293	0.0034	0.5	263	0.8213	5.085e-103	170	0.0059	0.5
NC_032008.1	84259	INDEL179	CTAGAAGAA	C	rpl16-intron	intron	NA	85	0	1	278	0	1	242	0.0041	0.5	134	0.0075	0.5	183	0	1	271	0	1	174	0.8966	3.5213e-79
NC_032008.1	84935	INDEL180	GTT	GTTT,G,GTTTT,G	rpl16-intron	intron	NA	201	0.005	0.5	254	0.0039	0.5	174	0.8218	5.4522e-68	175	0.9029	2.9383e-81	294	0.8741	1.836e-127	250	0.74	8.2411e-87	143	0.9021	5.9561e-66
NC_032008.1	86476	INDEL181	C	CT,CTT	rpl22-rps19	intergenic	NA	333	0.003	0.5	285	0	1	213	0.8638	1.68e-90	167	0.006	0.5	281	0.8826	9.9401e-124	242	0.8471	4.6689e-99	143	0.8462	2.1362e-58
NC_032008.1	86775	INDEL182	CACAGTGA	C	rps19-exon	CDS	ribosomal protein S19	223	0	1	276	0	1	230	0	1	143	0	1	282	0	1	276	0	1	103	0.8738	9.636e-45
NC_032008.1	96702	INDEL183	C	CTTCCA	ycf2-trnL	intergenic	NA	501	0	1	311	0	1	254	0.0039	0.5	242	0.0041	0.5	303	0	1	310	0.8419	2.767e-126	167	0.006	0.5
NC_032008.1	99806	INDEL184	CTTTCG	C	ndhB-rps7	intergenic	NA	407	0	1	337	0	1	273	0	1	276	0	1	343	0	1	443	0	1	196	0.852	6.9017e-81
NC_032008.1	99851	INDEL185	CAATT	C	ndhB-rps7	intergenic	NA	399	0.0075	0.12453	337	0	1	248	0.9194	9.9098e-119	271	0.9114	2.3576e-127	302	0.8874	2.1954e-134	412	0.9126	5.6935e-194	195	0.9077	5.9675e-91
NC_032008.1	104940	INDEL186	G	GT	rrn16S-trnI	intergenic	NA	527	0.0019	0.5	282	0.0035	0.5	259	0.0039	0.5	286	0	1	321	0.0031	0.5	478	0	1	147	0.932	1.2646e-72
NC_032008.1	105599	INDEL187	TC	T	trnI-intron	intron	NA	455	0	1	266	0.0038	0.5	226	0	1	261	0	1	345	0	1	457	0	1	147	0.9524	2.3984e-76
NC_032008.1	110436	INDEL188	CAATAT	C	rrn5S-trnR	intergenic	NA	408	0.0025	0.5	310	0	1	247	0.004	0.5	214	0	1	332	0	1	375	0.952	3.0501e-194	151	0	1
NC_032008.1	110441	INDEL189	T	TTC	rrn5S-trnR	intergenic	NA	390	0.0051	0.24968	302	0	1	242	0.0041	0.5	213	0	1	330	0	1	385	0.5769	1.7241e-06	153	0	1
NC_032008.1	110449	INDEL190	G	GAAA	rrn5S-trnR	intergenic	NA	415	0.0096	0.062047	317	0.0158	0.030757	235	0.0128	0.1242	213	0.0141	0.12411	326	0.0092	0.12442	416	0.0072	0.12454	150	0.7867	2.6156e-55
NC_032008.1	115278	INDEL191	T	TTC	ndhF-rpl32	intergenic	NA	85	0	1	265	0.0038	0.5	196	0.0051	0.5	137	0.0073	0.5	196	0.0051	0.5	251	0	1	166	0.9096	2.4588e-78
NC_032008.1	115593	INDEL192	GAATCA	G	ndhF-rpl32	intergenic	NA	88	0	1	236	0	1	156	0.0064	0.5	94	0.8511	6.129e-39	155	0.871	1.0218e-66	226	0.8982	4.0291e-103	30	0.8667	3.9214e-13
NC_032008.1	115611	INDEL193	ATTT	A,A	ndhF-rpl32	intergenic	NA	87	0.0345	0.12281	233	0.0086	0.24946	158	0.0127	0.2492	98	0.8571	4.2029e-41	157	0.8535	4.4121e-65	231	0.0173	0.061677	105	0.0095	0.5
NC_032008.1	115637	INDEL194	GAT	GATAT,G	ndhF-rpl32	intergenic	NA	86	0	1	220	0	1	150	0	1	94	0	1	150	0	1	212	0.816	5.009e-81	138	0.8768	3.3408e-60
NC_032008.1	116039	INDEL195	C	CTTTTATAATTTTAATTTA	rpl32-trnL	intergenic	NA	76	0	1	231	0.0043	0.5	156	0	1	95	0	1	182	0	1	215	0.4689	6.7026e-37	152	0	1
NC_032008.1	116069	INDEL196	AT	A	rpl32-trnL	intergenic	NA	69	0	1	215	0	1	149	0.0067	0.5	98	0.8469	3.1662e-40	162	0.858	8.5668e-68	196	0.0102	0.24936	116	0.7826	3.2721e-41
NC_032008.1	116133	INDEL197	C	CCTTTTT	rpl32-trnL	intergenic	NA	57	0	1	206	0	1	141	0.0071	0.5	91	0	1	154	0	1	184	0	1	115	0.7739	1.0704e-40
NC_032008.1	116352	INDEL198	T	TTTATATA	rpl32-trnL	intergenic	NA	36	0	1	176	0	1	141	0	1	78	0	1	97	0	1	158	0.7785	1.2047e-56	3	NA	NA
NC_032008.1	116486	INDEL199	AATTT	A	rpl32-trnL	intergenic	NA	49	0	1	194	0	1	163	0	1	88	0.0114	0.5	133	0	1	231	0	1	148	0.9122	8.0831e-70
NC_032008.1	116576	INDEL200	ACTATT	A	rpl32-trnL	intergenic	NA	57	0	1	207	0	1	178	0	1	95	0	1	166	0	1	232	0	1	153	0.9281	6.9082e-75
NC_032008.1	116577	INDEL201	CTATT	C	rpl32-trnL	intergenic	NA	58	0	1	211	0	1	176	0	1	99	0	1	167	0.012	0.24925	229	0.0306	0.0074574	120	0.8333	0.0039683
NC_032008.1	116750	INDEL202	CATTGA	C	rpl32-trnL	intergenic	NA	106	0	1	275	0	1	193	0.0052	0.5	124	0	1	174	0.0057	0.5	230	0.0043	0.5	151	0.8543	1.0188e-62
NC_032008.1	116772	INDEL203	A	AT	rpl32-trnL	intergenic	NA	117	0	1	294	0	1	211	0	1	136	0	1	179	0	1	221	0.9095	1.8534e-103	159	0	1
NC_032008.1	116991	INDEL204	TA	T	trnL-ccsA	intergenic	NA	119	0	1	291	0	1	209	0.0144	0.1241	125	0	1	187	0.0374	0.0073786	257	0.8755	1.9005e-111	144	0.0139	0.24913
NC_032008.1	118191	INDEL205	A	ATAATTAT	ccsA-ndhD	intergenic	NA	142	0.007	0.5	303	0	1	196	0.0051	0.5	156	0	1	222	0	1	235	0.0085	0.24947	160	0.7688	2.0854e-56
NC_032008.1	119792	INDEL206	A	AAT	ndhD-psaC	intergenic	NA	143	0	1	295	0.0034	0.5	196	0.8571	8.8956e-82	87	0.908	2.605e-41	222	0.8874	7.0083e-99	196	0.8622	1.1119e-82	16	0.1333	0.24138
NC_032008.1	120135	INDEL207	A	ATT,AT	psaC-ndhE	intergenic	NA	169	0.0059	0.5	242	0	1	174	0.0057	0.5	125	0	1	224	0	1	225	0.9156	2.4177e-107	158	0.9114	2.2066e-74
NC_032008.1	120359	INDEL208	GATAA	G	psaC-ndhE	intergenic	NA	149	0	1	244	0	1	178	0	1	122	0.0082	0.5	224	0	1	203	0.0049	0.5	155	0.8516	5.3319e-64
NC_032008.1	120746	INDEL209	CA	C	ndhE-ndhG	intergenic	NA	116	0	1	243	0.0041	0.5	155	0	1	102	0	1	207	0.0048	0.5	190	0	1	177	0.8927	2.6907e-80
NC_032008.1	120835	INDEL210	T	TTCAA	ndhE-ndhG	intergenic	NA	110	0	1	255	0	1	149	0	1	103	0	1	224	0	1	165	0	1	174	0.931	1.0166e-85
NC_032008.1	121678	INDEL211	T	TG	ndhG-ndhI	intergenic	NA	135	0	1	266	0.0038	0.5	142	0.007	0.5	121	0.0165	0.24896	230	0.9696	6.8841e-125	206	0.9612	2.2999e-109	138	0.9565	1.9127e-72
NC_032008.1	123156	INDEL212	T	TA	ndhA-intron	intron	NA	81	0.0123	0.5	201	0.005	0.5	106	0	1	83	0.9036	1.4694e-38	170	0.0059	0.5	193	0.0052	0.5	162	0	1
NC_032008.1	123166	INDEL213	AT	A	ndhA-intron	intron	NA	72	0	1	202	0	1	105	0	1	17	0	1	170	0	1	196	0	1	147	0.9592	1.0902e-77
NC_032008.1	123283	INDEL214	ATCTC	A	ndhA-intron	intron	NA	73	0.0137	0.5	188	0	1	121	0	1	99	0	1	160	0.0062	0.5	177	0.0056	0.5	142	0.9155	1.6276e-67
NC_032008.1	123319	INDEL215	ATT	ATTT,A	ndhA-intron	intron	NA	71	0.0141	0.5	198	0.0202	0.061547	116	0.8276	3.0159e-46	89	0.8876	6.8091e-40	161	0.7143	2.3647e-50	168	0.8452	9.9697e-69	161	0.0124	0.24922
NC_032008.1	123493	INDEL216	CT	C	ndhA-intron	intron	NA	114	0	1	210	0	1	155	0.0065	0.5	104	0	1	189	0	1	182	0.0055	0.5	155	0.9329	9.0649e-74
NC_032008.1	123529	INDEL217	TTC	T	ndhA-intron	intron	NA	109	0	1	223	0.0045	0.5	148	0.0068	0.5	101	0	1	194	0	1	175	0	1	173	0.8671	8.6608e-74
NC_032008.1	123919	INDEL218	G	GA	ndhA-intron	intron	NA	145	0	1	256	0	1	165	0	1	101	0	1	265	0.0038	0.5	160	0.9062	1.9158e-74	167	0.006	0.5
NC_032008.1	126072	INDEL219	A	AT	rps15-ycf1	intergenic	NA	58	0	1	228	0.0044	0.5	123	0.9187	5.8718e-59	88	0	1	143	0	1	189	0	1	162	0	1
NC_032008.1	126187	INDEL220	C	CTT,CT	rps15-ycf1	intergenic	NA	43	0.0233	0.5	206	0	1	116	0.8276	3.0159e-46	84	0.8214	1.1385e-33	135	0.8889	1.7645e-60	173	0.0116	0.24927	153	0	1
NC_032008.1	126362	INDEL221	G	GAATTA	rps15-ycf1	intergenic	NA	113	0	1	205	0	1	111	0	1	114	0.0088	0.5	165	0	1	176	0	1	165	0.8545	1.5771e-68
NC_032008.1	126596	INDEL222	A	ATTTAGTTAG	ycf1-exon	CDS	Ycf1 protein	156	0	1	227	0.0044	0.5	127	0	1	113	0	1	226	0.0044	0.5	210	0	1	171	0.8187	2.5538e-67
NC_032008.1	127638	INDEL223	TTCTTGA	T	ycf1-exon	CDS	Ycf1 protein	63	0	1	177	0	1	95	0	1	95	0.0105	0.5	138	0.0072	0.5	164	0	1	127	0.9449	9.0657e-65
NC_032008.1	128626	INDEL224	TTTATTG	T	ycf1-exon	CDS	Ycf1 protein	57	0	1	178	0	1	64	0.8594	4.0533e-27	99	0.8687	1.4934e-42	125	0.928	3.1983e-61	219	0	1	131	0.8321	5.7735e-52
NC_032008.1	133292	INDEL225	A	ATTT	trnR-rrn5S	intergenic	NA	434	0.0161	0.0076239	314	0.0064	0.2496	243	0.0082	0.24948	263	0.0038	0.5	321	0.0093	0.12441	451	0.0044	0.24972	155	0.7097	1.4753e-48
NC_032008.1	133310	INDEL226	GATATT	G	trnR-rrn5S	intergenic	NA	408	0	1	310	0	1	239	0	1	249	0	1	311	0	1	411	0.936	9.3022e-212	150	0.0067	0.5
NC_032008.1	133315	INDEL227	T	TG	trnR-rrn5S	intergenic	NA	409	0	1	312	0	1	225	0	1	249	0	1	307	0	1	420	0.4412	4.1835e-06	146	0	1
NC_032008.1	138150	INDEL228	CG	C	trnI-intron	intron	NA	475	0	1	280	0	1	226	0	1	246	0	1	294	0	1	461	0	1	162	0.9321	4.9699e-80
NC_032008.1	138811	INDEL229	T	TA	trnI-rrn16S	intergenic	NA	578	0	1	309	0	1	241	0	1	255	0	1	345	0	1	428	0.0023	0.5	142	0.8803	2.0904e-62
NC_032008.1	143892	INDEL230	GAATT	G	rps7-ndhB	intergenic	NA	424	0	1	334	0.003	0.5	238	0.8908	8.9157e-107	243	0.8595	2.1985e-101	308	0.9058	7.493e-143	403	0.9132	5.6552e-190	199	0.8995	4.1937e-91
NC_032008.1	143931	INDEL231	GGAAAC	G	rps7-ndhB	intergenic	NA	407	0	1	330	0	1	248	0	1	252	0	1	333	0	1	460	0.0022	0.5	212	0.8491	6.7314e-87
NC_032008.1	147044	INDEL232	T	TTGGAA	trnL-ycf2	intergenic	NA	418	0	1	263	0	1	234	0	1	229	0	1	333	0.003	0.5	337	0.7715	2.1888e-118	161	0	1

## Sheet: Table S9
Table S9. The Ka/Ks of pair species in Citrullus.
Seq_1	Seq_2	Ka	Ks	Ka_Ks	EffectiveLen	AverageS-sites	AverageN-sites	cN	cS	pN	pS
accD_C.lanatus	accD_C.amarus	0	0	NaN	1461	310.667	1150.33	0	0	0	0
accD_C.lanatus	accD_Ccolocynthis	0.00174115	0.00322235	0.540336	1461	311	1150	2	1	0.00173913	0.00321543
accD_C.lanatus	accD_Cecirrhosus	0	0	NaN	1461	310.667	1150.33	0	0	0	0
accD_C.lanatus	accD_Cmucosospermus	0	0	NaN	1461	310.667	1150.33	0	0	0	0
accD_C.lanatus	accD_CrhimiCpgenome	0	0	NaN	1461	310.667	1150.33	0	0	0	0
accD_C.lanatus	accD_Cnaudinianus	0.00874901	0.0195239	0.448118	1461	311.333	1149.67	10	6	0.00869817	0.0192719
atpA_C.lanatus	atpA_C.amarus	0	0	NaN	1515	372	1143	0	0	0	0
atpA_C.lanatus	atpA_Ccolocynthis	0.000875657	0.00269059	0.325452	1515	372.333	1142.67	1	1	0.000875146	0.00268577
atpA_C.lanatus	atpA_Cecirrhosus	0.000875657	0	#NAME?	1515	372.333	1142.67	1	0	0.000875146	0
atpA_C.lanatus	atpA_Cmucosospermus	0	0	NaN	1515	372	1143	0	0	0	0
atpA_C.lanatus	atpA_CrhimiCpgenome	0.00175234	0.00269059	0.651285	1515	372.333	1142.67	2	1	0.00175029	0.00268577
atpA_C.lanatus	atpA_Cnaudinianus	0.00175259	0.0108159	0.162039	1515	372.5	1142.5	2	4	0.00175055	0.0107383
atpB_C.lanatus	atpB_C.amarus	0	0	NaN	1488	371.5	1116.5	0	0	0	0
atpB_C.lanatus	atpB_Ccolocynthis	0.002693	0.0108305	0.248649	1488	372	1116	3	4	0.00268817	0.0107527
atpB_C.lanatus	atpB_Cecirrhosus	0.000896057	0.00812282	0.110314	1488	371.333	1116.67	1	3	0.000895522	0.00807899
atpB_C.lanatus	atpB_Cmucosospermus	0	0	NaN	1488	371.5	1116.5	0	0	0	0
atpB_C.lanatus	atpB_CrhimiCpgenome	0.00179413	0.010833	0.165617	1488	371.917	1116.08	2	4	0.00179198	0.0107551
atpB_C.lanatus	atpB_Cnaudinianus	0.00359282	0.016305	0.220351	1488	372	1116	4	6	0.00358423	0.016129
atpE_C.lanatus	atpE_C.amarus	0	0	NaN	402	94.3333	307.667	0	0	0	0
atpE_C.lanatus	atpE_Ccolocynthis	0	0	NaN	402	94.3333	307.667	0	0	0	0
atpE_C.lanatus	atpE_Cecirrhosus	0	0	NaN	402	94.3333	307.667	0	0	0	0
atpE_C.lanatus	atpE_Cmucosospermus	0	0	NaN	402	94.3333	307.667	0	0	0	0
atpE_C.lanatus	atpE_CrhimiCpgenome	0	0.0106763	0	402	94.3333	307.667	0	1	0	0.0106007
atpE_C.lanatus	atpE_Cnaudinianus	0	0	NaN	402	94.3333	307.667	0	0	0	0
atpF_C.lanatus	atpF_C.amarus	0	0	NaN	546	119	427	0	0	0	0
atpF_C.lanatus	atpF_Ccolocynthis	0	0.00845079	0	546	119	427	0	1	0	0.00840336
atpF_C.lanatus	atpF_Cecirrhosus	0	0	NaN	546	119	427	0	0	0	0
atpF_C.lanatus	atpF_Cmucosospermus	0	0	NaN	546	119	427	0	0	0	0
atpF_C.lanatus	atpF_CrhimiCpgenome	0.0023465	0	#NAME?	546	119.167	426.833	1	0	0.00234283	0
atpF_C.lanatus	atpF_Cnaudinianus	0.0023465	0.025607	0.091635	546	119.167	426.833	1	3	0.00234283	0.0251748
atpH_C.lanatus	atpH_C.amarus	0	0	NaN	237	65.6667	171.333	0	0	0	0
atpH_C.lanatus	atpH_Ccolocynthis	0	0	NaN	237	65.6667	171.333	0	0	0	0
atpH_C.lanatus	atpH_Cecirrhosus	0	0	NaN	237	65.6667	171.333	0	0	0	0
atpH_C.lanatus	atpH_Cmucosospermus	0	0	NaN	237	65.6667	171.333	0	0	0	0
atpH_C.lanatus	atpH_CrhimiCpgenome	0	0	NaN	237	65.6667	171.333	0	0	0	0
atpH_C.lanatus	atpH_Cnaudinianus	0	0.0153852	0	237	65.6667	171.333	0	1	0	0.0152284
atpI_C.lanatus	atpI_C.amarus	0	0	NaN	735	177.167	557.833	0	0	0	0
atpI_C.lanatus	atpI_Ccolocynthis	0	0.00566575	0	735	177.167	557.833	0	1	0	0.0056444
atpI_C.lanatus	atpI_Cecirrhosus	0	0	NaN	735	177.167	557.833	0	0	0	0
atpI_C.lanatus	atpI_Cmucosospermus	0	0	NaN	735	177.167	557.833	0	0	0	0
atpI_C.lanatus	atpI_CrhimiCpgenome	0	0	NaN	735	177.167	557.833	0	0	0	0
atpI_C.lanatus	atpI_Cnaudinianus	0	0.00566575	0	735	177.167	557.833	0	1	0	0.0056444
ccsA_C.lanatus	ccsA_C.amarus	0	0	NaN	963	217	746	0	0	0	0
ccsA_C.lanatus	ccsA_Ccolocynthis	0	0.00462251	0	963	217	746	0	1	0	0.00460829
ccsA_C.lanatus	ccsA_Cecirrhosus	0	0	NaN	963	217	746	0	0	0	0
ccsA_C.lanatus	ccsA_Cmucosospermus	0	0	NaN	963	217	746	0	0	0	0
ccsA_C.lanatus	ccsA_CrhimiCpgenome	0	0.00927369	0	963	217	746	0	2	0	0.00921659
ccsA_C.lanatus	ccsA_Cnaudinianus	0.00134138	0.0139647	0.0960551	963	216.833	746.167	1	3	0.00134018	0.0138355
cemA_C.lanatus	cemA_C.amarus	0	0	NaN	681	148	533	0	0	0	0
cemA_C.lanatus	cemA_Ccolocynthis	0	0	NaN	681	148	533	0	0	0	0
cemA_C.lanatus	cemA_Cecirrhosus	0	0	NaN	681	148	533	0	0	0	0
cemA_C.lanatus	cemA_Cmucosospermus	0	0	NaN	681	148	533	0	0	0	0
cemA_C.lanatus	cemA_CrhimiCpgenome	0	0	NaN	681	148	533	0	0	0	0
cemA_C.lanatus	cemA_Cnaudinianus	0.00565152	0	#NAME?	681	148.167	532.833	3	0	0.00563028	0
clpP1_C.lanatus	clpP1_C.amarus	0	0.00705888	0	582	142.333	439.667	0	1	0	0.00702576
clpP1_C.lanatus	clpP1_Ccolocynthis	0	0.00705888	0	582	142.333	439.667	0	1	0	0.00702576
clpP1_C.lanatus	clpP1_Cecirrhosus	0	0.0141848	0	582	142.333	439.667	0	2	0	0.0140515
clpP1_C.lanatus	clpP1_Cmucosospermus	0	0	NaN	582	142.333	439.667	0	0	0	0
clpP1_C.lanatus	clpP1_CrhimiCpgenome	0	0.00705888	0	582	142.333	439.667	0	1	0	0.00702576
clpP1_C.lanatus	clpP1_Cnaudinianus	0.0230389	0.00711327	3.23886	582	141.25	440.75	10	1	0.0226886	0.00707965
infA_C.lanatus	infA_C.amarus	0	0	NaN	159	34.1667	124.833	0	0	0	0
infA_C.lanatus	infA_Ccolocynthis	0.0162498	0.0294878	0.551068	159	34.5833	124.417	2	1	0.016075	0.0289157
infA_C.lanatus	infA_Cecirrhosus	0	0	NaN	159	34.1667	124.833	0	0	0	0
infA_C.lanatus	infA_Cmucosospermus	0	0	NaN	159	34.1667	124.833	0	0	0	0
infA_C.lanatus	infA_CrhimiCpgenome	0	0	NaN	159	34.1667	124.833	0	0	0	0
infA_C.lanatus	infA_Cnaudinianus	0.107743	0.195058	0.552365	114	21.8333	92.1667	9.25	3.75	0.100362	0.171756
matK_C.lanatus	matK_C.amarus	0	0	NaN	1503	345.167	1157.83	0	0	0	0
matK_C.lanatus	matK_Ccolocynthis	0	0.00874221	0	1503	345.167	1157.83	0	3	0	0.00869145
matK_C.lanatus	matK_Cecirrhosus	0	0	NaN	1503	345.167	1157.83	0	0	0	0
matK_C.lanatus	matK_Cmucosospermus	0	0	NaN	1503	345.167	1157.83	0	0	0	0
matK_C.lanatus	matK_CrhimiCpgenome	0	0	NaN	1503	345.167	1157.83	0	0	0	0
matK_C.lanatus	matK_Cnaudinianus	0.00532295	0.0105142	0.506263	1230	287.333	942.667	5	3	0.0053041	0.0104408
ndhA_C.lanatus	ndhA_C.amarus	0	0	NaN	1083	270.333	812.667	0	0	0	0
ndhA_C.lanatus	ndhA_Ccolocynthis	0	0	NaN	1083	270.333	812.667	0	0	0	0
ndhA_C.lanatus	ndhA_Cecirrhosus	0	0	NaN	1083	270.333	812.667	0	0	0	0
ndhA_C.lanatus	ndhA_Cmucosospermus	0	0	NaN	1083	270.333	812.667	0	0	0	0
ndhA_C.lanatus	ndhA_CrhimiCpgenome	0	0.00370829	0	1083	270.333	812.667	0	1	0	0.00369914
ndhA_C.lanatus	ndhA_Cnaudinianus	0.00370143	0.0187159	0.197769	1083	270.5	812.5	3	5	0.00369231	0.0184843
ndhB_C.lanatus	ndhB_Ccolocynthis	0.000869691	0	#NAME?	1524	373.5	1150.5	1	0	0.000869187	0
ndhB_C.lanatus	ndhB_Cecirrhosus	0	0	NaN	1524	373	1151	0	0	0	0
ndhB_C.lanatus	ndhB_Cmucosospermus	0	0	NaN	1524	373	1151	0	0	0	0
ndhB_C.lanatus	ndhB_CrhimiCpgenome	0	0	NaN	1524	373	1151	0	0	0	0
ndhB_C.lanatus	ndhB_Cnaudinianus	0.000869439	0	#NAME?	1524	373.167	1150.83	1	0	0.000868936	0
ndhC_C.lanatus	ndhC_C.amarus	0	0	NaN	354	84.6667	269.333	0	0	0	0
ndhC_C.lanatus	ndhC_Ccolocynthis	0	0.011858	0	354	85	269	0	1	0	0.0117647
ndhC_C.lanatus	ndhC_Cecirrhosus	0	0	NaN	354	84.6667	269.333	0	0	0	0
ndhC_C.lanatus	ndhC_Cmucosospermus	0	0	NaN	354	84.6667	269.333	0	0	0	0
ndhC_C.lanatus	ndhC_CrhimiCpgenome	0	0	NaN	354	84.6667	269.333	0	0	0	0
ndhC_C.lanatus	ndhC_Cnaudinianus	0	0.024002	0	354	84.6667	269.333	0	2	0	0.023622
ndhD_C.lanatus	ndhD_C.amarus	0	0.00278552	0	1494	359.667	1134.33	0	1	0	0.00278035
ndhD_C.lanatus	ndhD_Ccolocynthis	0	0.00278552	0	1494	359.667	1134.33	0	1	0	0.00278035
ndhD_C.lanatus	ndhD_Cecirrhosus	0.00176432	0.00279005	0.63236	1494	359.083	1134.92	2	1	0.00176224	0.00278487
ndhD_C.lanatus	ndhD_Cmucosospermus	0	0	NaN	1494	359.667	1134.33	0	0	0	0
ndhD_C.lanatus	ndhD_CrhimiCpgenome	0.000882418	0.00837803	0.105325	1494	360.083	1133.92	1	3	0.000881899	0.0083314
ndhD_C.lanatus	ndhD_Cnaudinianus	0.00176653	0.016831	0.104957	1494	360.5	1133.5	2	6	0.00176445	0.0166436
ndhE_C.lanatus	ndhE_C.amarus	0	0	NaN	294	68.8333	225.167	0	0	0	0
ndhE_C.lanatus	ndhE_Ccolocynthis	0	0	NaN	294	68.8333	225.167	0	0	0	0
ndhE_C.lanatus	ndhE_Cecirrhosus	0	0	NaN	294	68.8333	225.167	0	0	0	0
ndhE_C.lanatus	ndhE_Cmucosospermus	0	0	NaN	294	68.8333	225.167	0	0	0	0
ndhE_C.lanatus	ndhE_CrhimiCpgenome	0	0	NaN	294	68.8333	225.167	0	0	0	0
ndhE_C.lanatus	ndhE_Cnaudinianus	0	0.014599	0	294	69.1667	224.833	0	1	0	0.0144578
ndhF_C.lanatus	ndhF_C.amarus	0	0.00193924	0	2238	516.333	1721.67	0	1	0	0.00193673
ndhF_C.lanatus	ndhF_Ccolocynthis	0.0023275	0.00778091	0.29913	2238	516.75	1721.25	4	4	0.00232389	0.00774069
ndhF_C.lanatus	ndhF_Cecirrhosus	0.000581058	0.0038835	0.149622	2238	516.333	1721.67	1	2	0.000580833	0.00387347
ndhF_C.lanatus	ndhF_Cmucosospermus	0	0	NaN	2238	516.333	1721.67	0	0	0	0
ndhF_C.lanatus	ndhF_CrhimiCpgenome	0.00232773	0.00777839	0.299256	2238	516.917	1721.08	4	4	0.00232412	0.00773819
ndhF_C.lanatus	ndhF_Cnaudinianus	0.00524834	0.0295799	0.177429	2238	517.167	1720.83	9	15	0.00523002	0.0290042
ndhG_C.lanatus	ndhG_C.amarus	0	0	NaN	522	128.333	393.667	0	0	0	0
ndhG_C.lanatus	ndhG_Ccolocynthis	0	0.00783297	0	522	128.333	393.667	0	1	0	0.00779221
ndhG_C.lanatus	ndhG_Cecirrhosus	0	0	NaN	522	128.333	393.667	0	0	0	0
ndhG_C.lanatus	ndhG_Cmucosospermus	0	0	NaN	522	128.333	393.667	0	0	0	0
ndhG_C.lanatus	ndhG_CrhimiCpgenome	0	0	NaN	522	128.333	393.667	0	0	0	0
ndhG_C.lanatus	ndhG_Cnaudinianus	0	0.031835	0	522	128.333	393.667	0	4	0	0.0311688
ndhH_C.lanatus	ndhH_C.amarus	0	0	NaN	1173	264.167	908.833	0	0	0	0
ndhH_C.lanatus	ndhH_Ccolocynthis	0.00110072	0.00379988	0.289671	1173	263.833	909.167	1	1	0.00109991	0.00379027
ndhH_C.lanatus	ndhH_Cecirrhosus	0	0	NaN	1173	264.167	908.833	0	0	0	0
ndhH_C.lanatus	ndhH_Cmucosospermus	0	0	NaN	1173	264.167	908.833	0	0	0	0
Seq_1	Seq_2	Ka	Ks	Ka_Ks	EffectiveLen	AverageS-sites	AverageN-sites	cN	cS	pN	pS
ndhH_C.lanatus	ndhH_CrhimiCpgenome	0	0	NaN	1173	264.167	908.833	0	0	0	0
ndhH_C.lanatus	ndhH_Cnaudinianus	0.00110102	0.0269865	0.0407988	1173	264.083	908.917	1	7	0.00110021	0.0265068
ndhI_C.lanatus	ndhI_C.amarus	0	0	NaN	501	115.333	385.667	0	0	0	0
ndhI_C.lanatus	ndhI_Ccolocynthis	0	0.00872103	0	501	115.333	385.667	0	1	0	0.00867052
ndhI_C.lanatus	ndhI_Cecirrhosus	0	0	NaN	501	115.333	385.667	0	0	0	0
ndhI_C.lanatus	ndhI_Cmucosospermus	0	0	NaN	501	115.333	385.667	0	0	0	0
ndhI_C.lanatus	ndhI_CrhimiCpgenome	0
ndhI_C.lanatus	ndhI_Cnaudinianus	0.00259516	0.0175961	0.147485	501	115	386	1	2	0.00259067	0.0173913
ndhJ_C.lanatus	ndhJ_C.amarus	0	0	NaN	468	106.833	361.167	0	0	0	0
ndhJ_C.lanatus	ndhJ_Ccolocynthis	0.0027765	0	#NAME?	468	107.167	360.833	1	0	0.00277136	0
ndhJ_C.lanatus	ndhJ_Cecirrhosus	0.0027765	0	#NAME?	468	107.167	360.833	1	0	0.00277136	0
ndhJ_C.lanatus	ndhJ_Cmucosospermus	0	0	NaN	468	106.833	361.167	0	0	0	0
ndhJ_C.lanatus	ndhJ_CrhimiCpgenome	0.0027765	0	#NAME?	468	107.167	360.833	1	0	0.00277136	0
ndhJ_C.lanatus	ndhJ_Cnaudinianus	0.0027765	0.00938979	0.295693	468	107.167	360.833	1	1	0.00277136	0.00933126
ndhK_C.lanatus	ndhK_C.amarus	0	0	NaN	672	163.167	508.833	0	0	0	0
ndhK_C.lanatus	ndhK_Ccolocynthis	0	0.00615388	0	672	163.167	508.833	0	1	0	0.0061287
ndhK_C.lanatus	ndhK_Cecirrhosus	0	0	NaN	672	163.167	508.833	0	0	0	0
ndhK_C.lanatus	ndhK_Cmucosospermus	0	0	NaN	672	163.167	508.833	0	0	0	0
ndhK_C.lanatus	ndhK_CrhimiCpgenome	0	0	NaN	672	163.167	508.833	0	0	0	0
ndhK_C.lanatus	ndhK_Cnaudinianus	0	0.00615388	0	672	163.167	508.833	0	1	0	0.0061287
pafI_C.lanatus	pafI_C.amarus	0	0	NaN	501	117.667	383.333	0	0	0	0
pafI_C.lanatus	pafI_Ccolocynthis	0	0	NaN	501	117.667	383.333	0	0	0	0
pafI_C.lanatus	pafI_Cecirrhosus	0	0	NaN	501	117.667	383.333	0	0	0	0
pafI_C.lanatus	pafI_Cmucosospermus	0	0	NaN	501	117.667	383.333	0	0	0	0
pafI_C.lanatus	pafI_CrhimiCpgenome	0	0	NaN	501	117.667	383.333	0	0	0	0
pafI_C.lanatus	pafI_Cnaudinianus	0	0.00852282	0	501	118	383	0	1	0	0.00847458
pafII_C.lanatus	pafII_C.amarus	0	0	NaN	546	126	420	0	0	0	0
pafII_C.lanatus	pafII_Ccolocynthis	0	0.0079788	0	546	126	420	0	1	0	0.00793651
pafII_C.lanatus	pafII_Cecirrhosus	0	0	NaN	546	126	420	0	0	0	0
pafII_C.lanatus	pafII_Cmucosospermus	0	0	NaN	546	126	420	0	0	0	0
pafII_C.lanatus	pafII_CrhimiCpgenome	0	0.0079788	0	546	126	420	0	1	0	0.00793651
pafII_C.lanatus	pafII_Cnaudinianus	0	0.0079788	0	546	126	420	0	1	0	0.00793651
pbf1_C.lanatus	pbf1_C.amarus	0	0	NaN	123	31.1667	91.8333	0	0	0	0
pbf1_C.lanatus	pbf1_Ccolocynthis	0	0	NaN	123	31.1667	91.8333	0	0	0	0
pbf1_C.lanatus	pbf1_Cecirrhosus	0	0	NaN	123	31.1667	91.8333	0	0	0	0
pbf1_C.lanatus	pbf1_Cmucosospermus	0	0	NaN	123	31.1667	91.8333	0	0	0	0
pbf1_C.lanatus	pbf1_CrhimiCpgenome	0	0	NaN	123	31.1667	91.8333	0	0	0	0
pbf1_C.lanatus	pbf1_Cnaudinianus	0	0	NaN	123	31.1667	91.8333	0	0	0	0
petA_C.lanatus	petA_C.amarus	0	0.00440207	0	954	227.833	726.167	0	1	0	0.00438917
petA_C.lanatus	petA_Ccolocynthis	0	0.00440207	0	954	227.833	726.167	0	1	0	0.00438917
petA_C.lanatus	petA_Cecirrhosus	0	0.00440207	0	954	227.833	726.167	0	1	0	0.00438917
petA_C.lanatus	petA_Cmucosospermus	0	0	NaN	954	227.833	726.167	0	0	0	0
petA_C.lanatus	petA_CrhimiCpgenome	0	0.00440207	0	954	227.833	726.167	0	1	0	0.00438917
petA_C.lanatus	petA_Cnaudinianus	0	0.0268085	0	954	227.833	726.167	0	6	0	0.026335
petB_C.lanatus	petB_C.amarus	0	0.00650763	0	639	154.333	484.667	0	1	0	0.00647948
petB_C.lanatus	petB_Ccolocynthis	0	0.00650763	0	639	154.333	484.667	0	1	0	0.00647948
petB_C.lanatus	petB_Cecirrhosus	0	0.00650763	0	639	154.333	484.667	0	1	0	0.00647948
petB_C.lanatus	petB_Cmucosospermus	0	0.00650763	0	639	154.333	484.667	0	1	0	0.00647948
petB_C.lanatus	petB_CrhimiCpgenome	0.00206612	0.00650763	0.317491	639	154.333	484.667	1	1	0.00206327	0.00647948
petB_C.lanatus	petB_Cnaudinianus	0.00206612	0.0196948	0.104907	639	154.333	484.667	1	3	0.00206327	0.0194384
petD_C.lanatus	petD_C.amarus	0	0	NaN	474	117.333	356.667	0	0	0	0
petD_C.lanatus	petD_Ccolocynthis	0	0.00857152	0	474	117.333	356.667	0	1	0	0.00852273
petD_C.lanatus	petD_Cecirrhosus	0	0	NaN	474	117.333	356.667	0	0	0	0
petD_C.lanatus	petD_Cmucosospermus	0	0	NaN	474	117.333	356.667	0	0	0	0
petD_C.lanatus	petD_CrhimiCpgenome	0	0.00857152	0	474	117.333	356.667	0	1	0	0.00852273
petD_C.lanatus	petD_Cnaudinianus	0	0.0260142	0	474	117.333	356.667	0	3	0	0.0255682
petG_C.lanatus	petG_C.amarus	0	0	NaN	105	27.1667	77.8333	0	0	0	0
petG_C.lanatus	petG_Ccolocynthis	0	0	NaN	105	27.1667	77.8333	0	0	0	0
petG_C.lanatus	petG_Cecirrhosus	0	0	NaN	105	27.1667	77.8333	0	0	0	0
petG_C.lanatus	petG_Cmucosospermus	0	0	NaN	105	27.1667	77.8333	0	0	0	0
petG_C.lanatus	petG_CrhimiCpgenome	0	0	NaN	105	27.1667	77.8333	0	0	0	0
petG_C.lanatus	petG_Cnaudinianus	0	0	NaN	105	27.1667	77.8333	0	0	0	0
petL_C.lanatus	petL_C.amarus	0	0	NaN	87	24.1667	62.8333	0	0	0	0
petL_C.lanatus	petL_Ccolocynthis	0	0	NaN	87	24.1667	62.8333	0	0	0	0
petL_C.lanatus	petL_Cecirrhosus	0	0	NaN	87	24.1667	62.8333	0	0	0	0
petL_C.lanatus	petL_Cmucosospermus	0	0	NaN	87	24.1667	62.8333	0	0	0	0
petL_C.lanatus	petL_CrhimiCpgenome	0.0160864	0	#NAME?	87	24.1667	62.8333	1	0	0.0159151	0
petL_C.lanatus	petL_Cnaudinianus	0	0.0425646	0	87	24.1667	62.8333	0	1	0	0.0413793
petN_C.lanatus	petN_C.amarus	0	0	NaN	81	18.1667	62.8333	0	0	0	0
petN_C.lanatus	petN_Ccolocynthis	0	0	NaN	81	18.1667	62.8333	0	0	0	0
petN_C.lanatus	petN_Cecirrhosus	0	0	NaN	81	18.1667	62.8333	0	0	0	0
petN_C.lanatus	petN_Cmucosospermus	0	0	NaN	81	18.1667	62.8333	0	0	0	0
petN_C.lanatus	petN_CrhimiCpgenome	0	0	NaN	81	18.1667	62.8333	0	0	0	0
petN_C.lanatus	petN_Cnaudinianus	0	0	NaN	81	18.1667	62.8333	0	0	0	0
psaA_C.lanatus	psaA_C.amarus	0	0	NaN	2244	525.833	1718.17	0	0	0	0
psaA_C.lanatus	psaA_Ccolocynthis	0.000582185	0.00190476	0.305647	2244	525.667	1718.33	1	1	0.000581959	0.00190235
psaA_C.lanatus	psaA_Cecirrhosus	0	0.00190416	0	2244	525.833	1718.17	0	1	0	0.00190174
psaA_C.lanatus	psaA_Cmucosospermus	0	0	NaN	2244	525.833	1718.17	0	0	0	0
psaA_C.lanatus	psaA_CrhimiCpgenome	0	0	NaN	2244	525.833	1718.17	0	0	0	0
psaA_C.lanatus	psaA_Cnaudinianus	0.00116516	0.0173029	0.0673391	2244	526.167	1717.83	2	9	0.00116426	0.0171048
psaB_C.lanatus	psaB_C.amarus	0	0	NaN	2196	505	1691	0	0	0	0
psaB_C.lanatus	psaB_Ccolocynthis	0	0	NaN	2196	505	1691	0	0	0	0
psaB_C.lanatus	psaB_Cecirrhosus	0	0	NaN	2196	505	1691	0	0	0	0
psaB_C.lanatus	psaB_Cmucosospermus	0	0	NaN	2196	505	1691	0	0	0	0
psaB_C.lanatus	psaB_CrhimiCpgenome	0	0	NaN	2196	505	1691	0	0	0	0
psaB_C.lanatus	psaB_Cnaudinianus	0.000591483	0.0119843	0.0493549	2196	504.667	1691.33	1	6	0.00059125	0.011889
psaC_C.lanatus	psaC_C.amarus	0	0	NaN	237	55.5	181.5	0	0	0	0
psaC_C.lanatus	psaC_Ccolocynthis	0	0	NaN	237	55.5	181.5	0	0	0	0
psaC_C.lanatus	psaC_Cecirrhosus	0	0	NaN	237	55.5	181.5	0	0	0	0
psaC_C.lanatus	psaC_Cmucosospermus	0	0	NaN	237	55.5	181.5	0	0	0	0
psaC_C.lanatus	psaC_CrhimiCpgenome	0	0	NaN	237	55.5	181.5	0	0	0	0
psaC_C.lanatus	psaC_Cnaudinianus	0	0	NaN	237	55.5	181.5	0	0	0	0
psaI_C.lanatus	psaI_C.amarus	0	0	NaN	108	27.3333	80.6667	0	0	0	0
psaI_C.lanatus	psaI_Ccolocynthis	0	0	NaN	108	27.3333	80.6667	0	0	0	0
psaI_C.lanatus	psaI_Cecirrhosus	0	0	NaN	108	27.3333	80.6667	0	0	0	0
psaI_C.lanatus	psaI_Cmucosospermus	0	0	NaN	108	27.3333	80.6667	0	0	0	0
psaI_C.lanatus	psaI_CrhimiCpgenome	0	0	NaN	108	27.3333	80.6667	0	0	0	0
psaI_C.lanatus	psaI_Cnaudinianus	0	0	NaN	108	27.3333	80.6667	0	0	0	0
psaJ_C.lanatus	psaJ_C.amarus	0	0	NaN	126	31.5	94.5	0	0	0	0
psaJ_C.lanatus	psaJ_Ccolocynthis	0	0	NaN	126	31.5	94.5	0	0	0	0
psaJ_C.lanatus	psaJ_Cecirrhosus	0	0	NaN	126	31.5	94.5	0	0	0	0
psaJ_C.lanatus	psaJ_Cmucosospermus	0	0	NaN	126	31.5	94.5	0	0	0	0
psaJ_C.lanatus	psaJ_CrhimiCpgenome	0	0	NaN	126	31.5	94.5	0	0	0	0
psaJ_C.lanatus	psaJ_Cnaudinianus	0	0.0324375	0	126	31.5	94.5	0	1	0	0.031746
psbA_C.lanatus	psbA_C.amarus	0	0.00402686	0	1053	249	804	0	1	0	0.00401606
psbA_C.lanatus	psbA_Ccolocynthis	0	0	NaN	1053	249	804	0	0	0	0
psbA_C.lanatus	psbA_Cecirrhosus	0	0	NaN	1053	249	804	0	0	0	0
psbA_C.lanatus	psbA_Cmucosospermus	0	0	NaN	1053	249	804	0	0	0	0
psbA_C.lanatus	psbA_CrhimiCpgenome	0	0	NaN	1053	249	804	0	0	0	0
psbA_C.lanatus	psbA_Cnaudinianus	0	0.00807545	0	1053	249	804	0	2	0	0.00803213
psbB_C.lanatus	psbB_C.amarus	0	0	NaN	1512	360.333	1151.67	0	0	0	0
psbB_C.lanatus	psbB_Ccolocynthis	0	0.00278036	0	1512	360.333	1151.67	0	1	0	0.00277521
psbB_C.lanatus	psbB_Cecirrhosus	0	0	NaN	1512	360.333	1151.67	0	0	0	0
psbB_C.lanatus	psbB_Cmucosospermus	0	0	NaN	1512	360.333	1151.67	0	0	0	0
psbB_C.lanatus	psbB_CrhimiCpgenome	0	0	NaN	1512	360.333	1151.67	0	0	0	0
psbB_C.lanatus	psbB_Cnaudinianus	0	0.00837998	0	1512	360	1152	0	3	0	0.00833333
psbC_C.lanatus	psbC_C.amarus	0	0.00295276	0	1377	339.333	1037.67	0	1	0	0.00294695
psbC_C.lanatus	psbC_Ccolocynthis	0	0.00591719	0	1377	339.333	1037.67	0	2	0	0.00589391
psbC_C.lanatus	psbC_Cecirrhosus	0	0.00295276	0	1377	339.333	1037.67	0	1	0	0.00294695
psbC_C.lanatus	psbC_Cmucosospermus	0	0	NaN	1377	339.333	1037.67	0	0	0	0
psbC_C.lanatus	psbC_CrhimiCpgenome	0.00096432	0.00591719	0.162969	1377	339.333	1037.67	1	2	0.000963701	0.00589391
psbC_C.lanatus	psbC_Cnaudinianus	0	0.0118814	0	1377	339.333	1037.67	0	4	0	0.0117878
psbD_C.lanatus	psbD_C.amarus	0	0	NaN	1053	247.833	805.167	0	0	0	0
psbD_C.lanatus	psbD_Ccolocynthis	0	0.00404586	0	1053	247.833	805.167	0	1	0	0.00403497
psbD_C.lanatus	psbD_Cecirrhosus	0	0.00404586	0	1053	247.833	805.167	0	1	0	0.00403497
psbD_C.lanatus	psbD_Cmucosospermus	0	0	NaN	1053	247.833	805.167	0	0	0	0
psbD_C.lanatus	psbD_CrhimiCpgenome	0	0.00811367	0	1053	247.833	805.167	0	2	0	0.00806994
psbD_C.lanatus	psbD_Cnaudinianus	0	0.0122037	0	1053	247.833	805.167	0	3	0	0.0121049
psbE_C.lanatus	psbE_C.amarus	0	0	NaN	243	56.8333	186.167	0	0	0	0
psbE_C.lanatus	psbE_Ccolocynthis	0	0	NaN	243	56.8333	186.167	0	0	0	0
psbE_C.lanatus	psbE_Cecirrhosus	0	0	NaN	243	56.8333	186.167	0	0	0	0
psbE_C.lanatus	psbE_Cmucosospermus	0	0	NaN	243	56.8333	186.167	0	0	0	0
psbE_C.lanatus	psbE_CrhimiCpgenome	0	0	NaN	243	56.8333	186.167	0	0	0	0
psbE_C.lanatus	psbE_Cnaudinianus	0	0	NaN	243	56.8333	186.167	0	0	0	0
psbF_C.lanatus	psbF_C.amarus	0	0	NaN	111	28.1667	82.8333	0	0	0	0
psbF_C.lanatus	psbF_Ccolocynthis	0	0	NaN	111	28.1667	82.8333	0	0	0	0
psbF_C.lanatus	psbF_Cecirrhosus	0	0	NaN	111	28.1667	82.8333	0	0	0	0
psbF_C.lanatus	psbF_Cmucosospermus	0	0	NaN	111	28.1667	82.8333	0	0	0	0
psbF_C.lanatus	psbF_CrhimiCpgenome	0	0	NaN	111	28.1667	82.8333	0	0	0	0
psbF_C.lanatus	psbF_Cnaudinianus	0	0	NaN	111	28.1667	82.8333	0	0	0	0
psbH_C.lanatus	psbH_C.amarus	0	0	NaN	213	54	159	0	0	0	0
psbH_C.lanatus	psbH_Ccolocynthis	0	0	NaN	213	54	159	0	0	0	0
psbH_C.lanatus	psbH_Cecirrhosus	0	0	NaN	213	54	159	0	0	0	0
psbH_C.lanatus	psbH_Cmucosospermus	0	0	NaN	213	54	159	0	0	0	0
psbH_C.lanatus	psbH_CrhimiCpgenome	0	0	NaN	213	54	159	0	0	0	0
psbH_C.lanatus	psbH_Cnaudinianus	0	0.018751	0	213	54	159	0	1	0	0.0185185
psbI_C.lanatus	psbI_C.amarus	0	0	NaN	102	26.3333	75.6667	0	0	0	0
psbI_C.lanatus	psbI_Ccolocynthis	0	0	NaN	102	26.3333	75.6667	0	0	0	0
psbI_C.lanatus	psbI_Cecirrhosus	0	0	NaN	102	26.3333	75.6667	0	0	0	0
psbI_C.lanatus	psbI_Cmucosospermus	0	0	NaN	102	26.3333	75.6667	0	0	0	0
psbI_C.lanatus	psbI_CrhimiCpgenome	0	0	NaN	102	26.3333	75.6667	0	0	0	0
psbI_C.lanatus	psbI_Cnaudinianus	0	0.0389698	0	102	26.3333	75.6667	0	1	0	0.0379747
psbJ_C.lanatus	psbJ_C.amarus	0	0	NaN	114	31	83	0	0	0	0
psbJ_C.lanatus	psbJ_Ccolocynthis	0	0	NaN	114	31	83	0	0	0	0
psbJ_C.lanatus	psbJ_Cecirrhosus	0	0	NaN	114	31	83	0	0	0	0
psbJ_C.lanatus	psbJ_Cmucosospermus	0	0	NaN	114	31	83	0	0	0	0
psbJ_C.lanatus	psbJ_CrhimiCpgenome	0	0	NaN	114	31	83	0	0	0	0
psbJ_C.lanatus	psbJ_Cnaudinianus	0	0	NaN	114	31	83	0	0	0	0
psbK_C.lanatus	psbK_C.amarus	0	0	NaN	177	40.5	136.5	0	0	0	0
psbK_C.lanatus	psbK_Ccolocynthis	0	0	NaN	177	40.5	136.5	0	0	0	0
psbK_C.lanatus	psbK_Cecirrhosus	0	0	NaN	177	40.5	136.5	0	0	0	0
psbK_C.lanatus	psbK_Cmucosospermus	0	0	NaN	177	40.5	136.5	0	0	0	0
psbK_C.lanatus	psbK_CrhimiCpgenome	0.00736202	0	#NAME?	177	40.5	136.5	1	0	0.00732601	0
psbK_C.lanatus	psbK_Cnaudinianus	0.0147244	0.0255344	0.57665	177	39.8333	137.167	2	1	0.0145808	0.0251046
psbL_C.lanatus	psbL_C.amarus	0	0	NaN	108	23.6667	84.3333	0	0	0	0
psbL_C.lanatus	psbL_Ccolocynthis	0	0	NaN	108	23.6667	84.3333	0	0	0	0
psbL_C.lanatus	psbL_Cecirrhosus	0	0	NaN	108	23.6667	84.3333	0	0	0	0
psbL_C.lanatus	psbL_Cmucosospermus	0	0	NaN	108	23.6667	84.3333	0	0	0	0
psbL_C.lanatus	psbL_CrhimiCpgenome	0	0	NaN	108	23.6667	84.3333	0	0	0	0
psbL_C.lanatus	psbL_Cnaudinianus	0	0	NaN	108	23.6667	84.3333	0	0	0	0
psbM_C.lanatus	psbM_C.amarus	0	0	NaN	96	24	72	0	0	0	0
psbM_C.lanatus	psbM_Ccolocynthis	0	0	NaN	96	24	72	0	0	0	0
psbM_C.lanatus	psbM_Cecirrhosus	0	0	NaN	96	24	72	0	0	0	0
psbM_C.lanatus	psbM_Cmucosospermus	0	0	NaN	96	24	72	0	0	0	0
psbM_C.lanatus	psbM_CrhimiCpgenome	0	0	NaN	96	24	72	0	0	0	0
psbM_C.lanatus	psbM_Cnaudinianus	0	0	NaN	96	24	72	0	0	0	0
psbT_C.lanatus	psbT_C.amarus	0	0	NaN	99	24	75	0	0	0	0
psbT_C.lanatus	psbT_Ccolocynthis	0	0	NaN	99	24	75	0	0	0	0
psbT_C.lanatus	psbT_Cecirrhosus	0	0	NaN	99	24	75	0	0	0	0
psbT_C.lanatus	psbT_Cmucosospermus	0	0	NaN	99	24	75	0	0	0	0
psbT_C.lanatus	psbT_CrhimiCpgenome	0	0	NaN	99	24	75	0	0	0	0
psbT_C.lanatus	psbT_Cnaudinianus	0	0	NaN	99	24	75	0	0	0	0
psbZ_C.lanatus	psbZ_C.amarus	0	0	NaN	180	46	134	0	0	0	0
psbZ_C.lanatus	psbZ_Ccolocynthis	0	0	NaN	180	46	134	0	0	0	0
psbZ_C.lanatus	psbZ_Cecirrhosus	0	0	NaN	180	46	134	0	0	0	0
psbZ_C.lanatus	psbZ_Cmucosospermus	0	0	NaN	180	46	134	0	0	0	0
psbZ_C.lanatus	psbZ_CrhimiCpgenome	0	0	NaN	180	46	134	0	0	0	0
psbZ_C.lanatus	psbZ_Cnaudinianus	0	0	NaN	180	46	134	0	0	0	0
rbcL_C.lanatus	rbcL_C.amarus	0	0	NaN	1419	343.333	1075.67	0	0	0	0
rbcL_C.lanatus	rbcL_Ccolocynthis	0	0	NaN	1419	343.333	1075.67	0	0	0	0
rbcL_C.lanatus	rbcL_Cecirrhosus	0	0	NaN	1419	343.333	1075.67	0	0	0	0
rbcL_C.lanatus	rbcL_Cmucosospermus	0	0	NaN	1419	343.333	1075.67	0	0	0	0
rbcL_C.lanatus	rbcL_CrhimiCpgenome	0	0.00291829	0	1419	343.333	1075.67	0	1	0	0.00291262
rbcL_C.lanatus	rbcL_Cnaudinianus	0.00186249	0.00877631	0.212218	1419	343.833	1075.17	2	3	0.00186018	0.00872516
rpl14_C.lanatus	rpl14_C.amarus	0	0	NaN	360	88.1667	271.833	0	0	0	0
rpl14_C.lanatus	rpl14_Ccolocynthis	0	0	NaN	360	88.1667	271.833	0	0	0	0
rpl14_C.lanatus	rpl14_Cecirrhosus	0	0	NaN	360	88.1667	271.833	0	0	0	0
rpl14_C.lanatus	rpl14_Cmucosospermus	0	0	NaN	360	88.1667	271.833	0	0	0	0
rpl14_C.lanatus	rpl14_CrhimiCpgenome	0	0	NaN	360	88.1667	271.833	0	0	0	0
rpl14_C.lanatus	rpl14_Cnaudinianus	0	0.0113854	0	360	88.5	271.5	0	1	0	0.0112994
rpl16_C.lanatus	rpl16_C.amarus	0.00336135	0	#NAME?	399	100.833	298.167	1	0	0.00335383	0
rpl16_C.lanatus	rpl16_Ccolocynthis	0	0.0100336	0	399	100.333	298.667	0	1	0	0.00996678
rpl16_C.lanatus	rpl16_Cecirrhosus	0	0	NaN	399	100.5	298.5	0	0	0	0
rpl16_C.lanatus	rpl16_Cmucosospermus	0	0	NaN	399	100.5	298.5	0	0	0	0
rpl16_C.lanatus	rpl16_CrhimiCpgenome	0	0	NaN	399	100.5	298.5	0	0	0	0
rpl16_C.lanatus	rpl16_Cnaudinianus	0	0.0202032	0	399	100.333	298.667	0	2	0	0.0199336
rpl2_C.lanatus	rpl2_C.amarus	0	0	NaN	816	204.833	611.167	0	0	0	0
rpl2_C.lanatus	rpl2_Ccolocynthis	0	0	NaN	816	204.833	611.167	0	0	0	0
rpl2_C.lanatus	rpl2_Cecirrhosus	0	0	NaN	816	204.833	611.167	0	0	0	0
rpl2_C.lanatus	rpl2_Cmucosospermus	0	0	NaN	816	204.833	611.167	0	0	0	0
rpl2_C.lanatus	rpl2_CrhimiCpgenome	0	0	NaN	816	204.833	611.167	0	0	0	0
rpl2_C.lanatus	rpl2_Cnaudinianus	0	0.00490599	0	816	204.5	611.5	0	1	0	0.00488998
rpl20_C.lanatus	rpl20_C.amarus	0	0	NaN	345	85.3333	259.667	0	0	0	0
rpl20_C.lanatus	rpl20_Ccolocynthis	0.00385853	0	#NAME?	345	85.1667	259.833	1	0	0.00384862	0
rpl20_C.lanatus	rpl20_Cecirrhosus	0	0	NaN	345	85.3333	259.667	0	0	0	0
rpl20_C.lanatus	rpl20_Cmucosospermus	0	0	NaN	345	85.3333	259.667	0	0	0	0
rpl20_C.lanatus	rpl20_CrhimiCpgenome	0.00385853	0	#NAME?	345	85.1667	259.833	1	0	0.00384862	0
rpl20_C.lanatus	rpl20_Cnaudinianus	0.00385853	0	#NAME?	345	85.1667	259.833	1	0	0.00384862	0
rpl22_C.lanatus	rpl22_C.amarus	0	0	NaN	498	112.333	385.667	0	0	0	0
rpl22_C.lanatus	rpl22_Ccolocynthis	0	0.00895533	0	498	112.333	385.667	0	1	0	0.00890208
rpl22_C.lanatus	rpl22_Cecirrhosus	0	0	NaN	498	112.333	385.667	0	0	0	0
rpl22_C.lanatus	rpl22_Cmucosospermus	0	0	NaN	498	112.333	385.667	0	0	0	0
rpl22_C.lanatus	rpl22_CrhimiCpgenome	0	0	NaN	498	112.333	385.667	0	0	0	0
rpl22_C.lanatus	rpl22_Cnaudinianus	0.00520609	0.00894198	0.582208	498	112.5	385.5	2	1	0.00518807	0.00888889
rpl23_C.lanatus	rpl23_C.amarus	0	0	NaN	273	62.5	210.5	0	0	0	0
rpl23_C.lanatus	rpl23_Ccolocynthis	0	0	NaN	273	62.5	210.5	0	0	0	0
rpl23_C.lanatus	rpl23_Cecirrhosus	0	0	NaN	273	62.5	210.5	0	0	0	0
rpl23_C.lanatus	rpl23_Cmucosospermus	0	0	NaN	273	62.5	210.5	0	0	0	0
rpl23_C.lanatus	rpl23_CrhimiCpgenome	0	0	NaN	273	62.5	210.5	0	0	0	0
rpl23_C.lanatus	rpl23_Cnaudinianus	0	0	NaN	273	62.5	210.5	0	0	0	0
rpl32_C.lanatus	rpl32_C.amarus	0	0	NaN	144	35.6667	108.333	0	0	0	0
rpl32_C.lanatus	rpl32_Ccolocynthis	0	0	NaN	144	35.6667	108.333	0	0	0	0
rpl32_C.lanatus	rpl32_Cecirrhosus	0.00930966	0	#NAME?	144	35.9167	108.083	1	0	0.00925212	0
rpl32_C.lanatus	rpl32_Cmucosospermus	0	0	NaN	144	35.6667	108.333	0	0	0	0
rpl32_C.lanatus	rpl32_CrhimiCpgenome	0	0	NaN	144	35.6667	108.333	0	0	0	0
rpl32_C.lanatus	rpl32_Cnaudinianus	0	0.0287116	0	144	35.5	108.5	0	1	0	0.028169
rpl33_C.lanatus	rpl33_C.amarus	0	0	NaN	192	45.6667	146.333	0	0	0	0
rpl33_C.lanatus	rpl33_Ccolocynthis	0	0	NaN	192	45.6667	146.333	0	0	0	0
rpl33_C.lanatus	rpl33_Cecirrhosus	0	0	NaN	192	45.6667	146.333	0	0	0	0
rpl33_C.lanatus	rpl33_Cmucosospermus	0	0	NaN	198	47	151	0	0	0	0
rpl33_C.lanatus	rpl33_CrhimiCpgenome	0	0	NaN	192	45.6667	146.333	0	0	0	0
rpl33_C.lanatus	rpl33_Cnaudinianus	0	0.0451264	0	192	45.6667	146.333	0	2	0	0.0437956
rpl36_C.lanatus	rpl36_C.amarus	0	0	NaN	105	24.5	80.5	0	0	0	0
rpl36_C.lanatus	rpl36_Ccolocynthis	0	0	NaN	105	24.5	80.5	0	0	0	0
rpl36_C.lanatus	rpl36_Cecirrhosus	0	0	NaN	105	24.5	80.5	0	0	0	0
rpl36_C.lanatus	rpl36_Cmucosospermus	0	0	NaN	105	24.5	80.5	0	0	0	0
rpl36_C.lanatus	rpl36_CrhimiCpgenome	0	0	NaN	105	24.5	80.5	0	0	0	0
rpl36_C.lanatus	rpl36_Cnaudinianus	0	0.0418227	0	105	24.5833	80.4167	0	1	0	0.040678
rpoA_C.lanatus	rpoA_C.amarus	0	0.0046802	0	993	214.333	778.667	0	1	0	0.00466563
rpoA_C.lanatus	rpoA_Ccolocynthis	0	0	NaN	993	214.333	778.667	0	0	0	0
rpoA_C.lanatus	rpoA_Cecirrhosus	0	0	NaN	993	214.333	778.667	0	0	0	0
rpoA_C.lanatus	rpoA_Cmucosospermus	0	0	NaN	993	214.333	778.667	0	0	0	0
rpoA_C.lanatus	rpoA_CrhimiCpgenome	0	0	NaN	993	214.333	778.667	0	0	0	0
rpoA_C.lanatus	rpoA_Cnaudinianus	0.00515854	0.0236333	0.218274	993	214.917	778.083	4	5	0.00514084	0.0232648
rpoB_C.lanatus	rpoB_C.amarus	0.000408052	0.00132979	0.306855	3204	752.667	2451.33	1	1	0.000407941	0.00132861
rpoB_C.lanatus	rpoB_Ccolocynthis	0.000408052	0.00266194	0.153291	3204	752.667	2451.33	1	2	0.000407941	0.00265722
rpoB_C.lanatus	rpoB_Cecirrhosus	0.000408052	0.00132979	0.306855	3204	752.667	2451.33	1	1	0.000407941	0.00132861
rpoB_C.lanatus	rpoB_Cmucosospermus	0	0	NaN	3204	753	2451	0	0	0	0
rpoB_C.lanatus	rpoB_CrhimiCpgenome	0.000408052	0.00132979	0.306855	3204	752.667	2451.33	1	1	0.000407941	0.00132861
rpoB_C.lanatus	rpoB_Cnaudinianus	0.00163399	0.0133932	0.122001	3204	753.333	2450.67	4	10	0.00163221	0.0132743
rpoC1_C.lanatus	rpoC1_C.amarus	0	0	NaN	2034	479.5	1554.5	0	0	0	0
rpoC1_C.lanatus	rpoC1_Ccolocynthis	0.00064357	0.00208841	0.308162	2034	479.5	1554.5	1	1	0.000643294	0.00208551
rpoC1_C.lanatus	rpoC1_Cecirrhosus	0	0	NaN	2034	479.5	1554.5	0	0	0	0
rpoC1_C.lanatus	rpoC1_Cmucosospermus	0	0	NaN	2034	479.5	1554.5	0	0	0	0
rpoC1_C.lanatus	rpoC1_CrhimiCpgenome	0	0.00208805	0	2034	479.583	1554.42	0	1	0	0.00208514
rpoC1_C.lanatus	rpoC1_Cnaudinianus	0.000643639	0.010497	0.0613163	2034	479.667	1554.33	1	5	0.000643363	0.0104239
rpoC2_C.lanatus	rpoC2_C.amarus	0.000941817	0	#NAME?	4164	976.667	3187.33	3	0	0.000941226	0
rpoC2_C.lanatus	rpoC2_Ccolocynthis	0.00188502	0.00410538	0.459157	4164	977	3187	6	4	0.00188265	0.00409417
rpoC2_C.lanatus	rpoC2_Cecirrhosus	0.000627681	0.00205128	0.305994	4164	976.333	3187.67	2	2	0.000627418	0.00204848
rpoC2_C.lanatus	rpoC2_Cmucosospermus	0	0	NaN	4164	976.167	3187.83	0	0	0	0
rpoC2_C.lanatus	rpoC2_CrhimiCpgenome	0.000941718	0.00513877	0.183258	4164	976.333	3187.67	3	5	0.000941127	0.0051212
rpoC2_C.lanatus	rpoC2_Cnaudinianus	0.00645639	0.0150186	0.429892	4164	975.167	3188.83	20.5	14.5	0.00642868	0.0148693
rps11_C.lanatus	rps11_C.amarus	0	0	NaN	408	105	303	0	0	0	0
rps11_C.lanatus	rps11_Ccolocynthis	0	0.00957715	0	408	105.083	302.917	0	1	0	0.00951626
rps11_C.lanatus	rps11_Cecirrhosus	0	0	NaN	408	105	303	0	0	0	0
rps11_C.lanatus	rps11_Cmucosospermus	0	0	NaN	408	105	303	0	0	0	0
rps11_C.lanatus	rps11_CrhimiCpgenome	0	0	NaN	408	105	303	0	0	0	0
rps11_C.lanatus	rps11_Cnaudinianus	0.00331309	0.019201	0.172547	408	105.5	302.5	1	2	0.00330579	0.0189573
rps12_C.lanatus	rps12_Camarus	0	0	NaN	363	95.3333	267.667	0	0	0	0
rps12_C.lanatus	rps12_Ccolocynthis	0	0	NaN	363	95.3333	267.667	0	0	0	0
rps12_C.lanatus	rps12_Cecirrhosus	0	0	NaN	363	95.3333	267.667	0	0	0	0
rps12_C.lanatus	rps12_Cmucosospermus	0	0	NaN	363	95.3333	267.667	0	0	0	0
rps12_C.lanatus	rps12_CrhimiCpgenome	0	0	NaN	363	95.3333	267.667	0	0	0	0
rps12_C.lanatus	rps12_Cnaudinianus	0	0	NaN	363	95.3333	267.667	0	0	0	0
rps14_C.lanatus	rps14_C.amarus	0	0	NaN	294	66.6667	227.333	0	0	0	0
rps14_C.lanatus	rps14_Ccolocynthis	0	0	NaN	294	66.6667	227.333	0	0	0	0
rps14_C.lanatus	rps14_Cecirrhosus	0	0	NaN	294	66.6667	227.333	0	0	0	0
rps14_C.lanatus	rps14_Cmucosospermus	0	0	NaN	294	66.6667	227.333	0	0	0	0
rps14_C.lanatus	rps14_CrhimiCpgenome	0	0	NaN	294	66.6667	227.333	0	0	0	0
rps14_C.lanatus	rps14_Cnaudinianus	0.00441178	0	#NAME?	294	66.6667	227.333	1	0	0.00439883	0
rps15_C.lanatus	rps15_C.amarus	0.00485832	0	#NAME?	264	57.5	206.5	1	0	0.00484262	0
rps15_C.lanatus	rps15_Ccolocynthis	0.00485832	0	#NAME?	264	57.5	206.5	1	0	0.00484262	0
rps15_C.lanatus	rps15_Cecirrhosus	0.00485832	0	#NAME?	264	57.5	206.5	1	0	0.00484262	0
rps15_C.lanatus	rps15_Cmucosospermus	0	0	NaN	264	57.6667	206.333	0	0	0	0
rps15_C.lanatus	rps15_CrhimiCpgenome	0.0097404	0	#NAME?	264	57.3333	206.667	2	0	0.00967742	0
rps15_C.lanatus	rps15_Cnaudinianus	0.00485832	0	#NAME?	264	57.5	206.5	1	0	0.00484262	0
rps16_C.lanatus	rps16_C.amarus	0	0	NaN	246	63.1667	182.833	0	0	0	0
rps16_C.lanatus	rps16_Ccolocynthis	0	0	NaN	246	63.1667	182.833	0	0	0	0
rps16_C.lanatus	rps16_Cecirrhosus	0	0	NaN	246	63.1667	182.833	0	0	0	0
rps16_C.lanatus	rps16_Cmucosospermus	0	0	NaN	246	63.1667	182.833	0	0	0	0
rps16_C.lanatus	rps16_CrhimiCpgenome	0	0	NaN	246	63.1667	182.833	0	0	0	0
rps16_C.lanatus	rps16_Cnaudinianus	0	0	NaN	246	63.1667	182.833	0	0	0	0
rps18_C.lanatus	rps18_C.amarus	0	0	NaN	297	69.3333	227.667	0	0	0	0
rps18_C.lanatus	rps18_Ccolocynthis	0	0	NaN	297	69.3333	227.667	0	0	0	0
rps18_C.lanatus	rps18_Cecirrhosus	0	0	NaN	297	69.3333	227.667	0	0	0	0
rps18_C.lanatus	rps18_Cmucosospermus	0	0	NaN	297	69.3333	227.667	0	0	0	0
rps18_C.lanatus	rps18_CrhimiCpgenome	0	0	NaN	297	69.3333	227.667	0	0	0	0
rps18_C.lanatus	rps18_Cnaudinianus	0	0	NaN	297	69.3333	227.667	0	0	0	0
rps19_C.lanatus	rps19_C.amarus	0	0	NaN	270	61.1667	208.833	0	0	0	0
rps19_C.lanatus	rps19_Ccolocynthis	0	0.0165296	0	270	61.1667	208.833	0	1	0	0.0163488
rps19_C.lanatus	rps19_Cecirrhosus	0	0	NaN	270	61.1667	208.833	0	0	0	0
rps19_C.lanatus	rps19_Cmucosospermus	0	0	NaN	270	61.1667	208.833	0	0	0	0
rps19_C.lanatus	rps19_CrhimiCpgenome	0	0	NaN	270	61.1667	208.833	0	0	0	0
rps19_C.lanatus	rps19_Cnaudinianus	0.00478661	0.0693134	0.0690576	270	60.4167	209.583	1	4	0.00477137	0.0662069
rps2_C.lanatus	rps2_C.amarus	0	0	NaN	702	162.667	539.333	0	0	0	0
rps2_C.lanatus	rps2_Ccolocynthis	0	0.00617287	0	702	162.667	539.333	0	1	0	0.00614754
rps2_C.lanatus	rps2_Cecirrhosus	0	0.00617287	0	702	162.667	539.333	0	1	0	0.00614754
rps2_C.lanatus	rps2_Cmucosospermus	0	0	NaN	702	162.667	539.333	0	0	0	0
rps2_C.lanatus	rps2_CrhimiCpgenome	0	0	NaN	702	162.667	539.333	0	0	0	0
rps2_C.lanatus	rps2_Cnaudinianus	0.00185586	0.0250284	0.0741503	702	162.5	539.5	1	4	0.00185357	0.0246154
rps3_C.lanatus	rps3_C.amarus	0	0	NaN	648	146	502	0	0	0	0
rps3_C.lanatus	rps3_Ccolocynthis	0	0.00688078	0	648	146	502	0	1	0	0.00684932
rps3_C.lanatus	rps3_Cecirrhosus	0	0.00688078	0	648	146	502	0	1	0	0.00684932
rps3_C.lanatus	rps3_Cmucosospermus	0	0	NaN	648	146	502	0	0	0	0
rps3_C.lanatus	rps3_CrhimiCpgenome	0	0.00688078	0	648	146	502	0	1	0	0.00684932
rps3_C.lanatus	rps3_Cnaudinianus	0.00399335	0.0208588	0.191447	648	145.833	502.167	2	3	0.00398274	0.0205714
rps4_C.lanatus	rps4_C.amarus	0	0	NaN	597	144.167	452.833	0	0	0	0
rps4_C.lanatus	rps4_Ccolocynthis	0.00665562	0	#NAME?	597	144.25	452.75	3	0	0.00662617	0
rps4_C.lanatus	rps4_Cecirrhosus	0.00221076	0	#NAME?	597	144	453	1	0	0.00220751	0
rps4_C.lanatus	rps4_Cmucosospermus	0	0	NaN	597	144.167	452.833	0	0	0	0
rps4_C.lanatus	rps4_CrhimiCpgenome	0.00221076	0	#NAME?	597	144	453	1	0	0.00220751	0
rps4_C.lanatus	rps4_Cnaudinianus	0.00887092	0.0070053	1.26631	597	143.417	453.583	4	1	0.00881867	0.00697269
rps7_C.lanatus	rps7_C.amarus	0	0	NaN	459	111.667	347.333	0	0	0	0
rps7_C.lanatus	rps7_Ccolocynthis	0	0	NaN	459	111.667	347.333	0	0	0	0
rps7_C.lanatus	rps7_Cecirrhosus	0	0	NaN	459	111.667	347.333	0	0	0	0
rps7_C.lanatus	rps7_Cmucosospermus	0	0	NaN	459	111.667	347.333	0	0	0	0
rps7_C.lanatus	rps7_CrhimiCpgenome	0	0	NaN	459	111.667	347.333	0	0	0	0
rps7_C.lanatus	rps7_Cnaudinianus	0	0	NaN	459	111.667	347.333	0	0	0	0
rps8_C.lanatus	rps8_C.amarus	0.00335571	0	#NAME?	396	97.3333	298.667	1	0	0.00334821	0
rps8_C.lanatus	rps8_Ccolocynthis	0	0	NaN	396	97	299	0	0	0	0
rps8_C.lanatus	rps8_Cecirrhosus	0	0	NaN	396	97	299	0	0	0	0
rps8_C.lanatus	rps8_Cmucosospermus	0	0	NaN	396	97	299	0	0	0	0
rps8_C.lanatus	rps8_CrhimiCpgenome	0	0.0103808	0	396	97	299	0	1	0	0.0103093
rps8_C.lanatus	rps8_Cnaudinianus	0.00335477	0.0208528	0.160879	396	97.25	298.75	1	2	0.00334728	0.0205656
ycf1_C.lanatus	ycf1_C.amarus	0.00137208	0.00348003	0.394273	5529	1152.08	4376.92	6	4	0.00137083	0.00347197
ycf1_C.lanatus	ycf1_Ccolocynthis	0.00435307	0.00961342	0.452812	5529	1151.58	4377.42	19	11	0.00434046	0.00955207
ycf1_C.lanatus	ycf1_Cecirrhosus	0.0036649	0.00522385	0.701571	5529	1152.58	4376.42	16	6	0.00365596	0.0052057
ycf1_C.lanatus	ycf1_Cmucosospermus	0	0	NaN	5535	1153.67	4381.33	0	0	0	0
ycf1_C.lanatus	ycf1_CrhimiCpgenome	0.00274678	0.00697527	0.393789	5529	1152.25	4376.75	12	8	0.00274176	0.00694294
ycf1_C.lanatus	ycf1_Cnaudinianus	0.0146602	0.019841	0.738887	5523	1149.08	4373.92	63.5	22.5	0.0145179	0.0195808
ycf2_C.lanatus	ycf2_C.amarus	0	0.000668226	0	6834	1497.17	5336.83	0	1	0	0.000667928
ycf2_C.lanatus	ycf2_Ccolocynthis	0.000374865	0.000668114	0.56108	6834	1497.42	5336.58	2	1	0.000374772	0.000667817
ycf2_C.lanatus	ycf2_Cecirrhosus	0.000187403	0.000668189	0.280465	6834	1497.25	5336.75	1	1	0.00018738	0.000667891
ycf2_C.lanatus	ycf2_Cmucosospermus	0	0	NaN	6834	1497.17	5336.83	0	0	0	0
ycf2_C.lanatus	ycf2_CrhimiCpgenome	0.000562351	0.000668189	0.841605	6834	1497.25	5336.75	3	1	0.00056214	0.000667891
ycf2_C.lanatus	ycf2_Cnaudinianus	0.000562316	0.00133727	0.420495	6834	1496.92	5337.08	3	2	0.000562105	0.00133608
